# Supplementary material for: Novel Hawai’i and Pacific Island circulating clusters of Mycobacterium intracellulare subsp. chimaera
Source: Appl Environ Microbiol. 2026 Jun 10;92(7):e00269-26. doi: 10.1128/aem.00269-26 (PMC13390491; doi:10.1128/aem.00269-26)
Supplement: Table S1 — All sample metadata. [file aem.00269-26-s0003.xlsx]

## Sheet: Environmental
Table S1: Metadata associated with all samples from this study
Sample_Name	Collection_Year	Island	Household/non-household	Sample_Type	Biofilm_Type	NTM_Culture_Positivity	NTM_Species_1	NTM_Species_2	NTM_Species_3	NTM_Species_4	NTM_Species_5	NTM_Species_6
2015HondaEnv01	2015	HAWAII	Non-household	Biofilm	Bathroom-Sink	Positive	Mycobacterium-chimaera
2015HondaEnv02	2015	HAWAII	Non-household	Soil	NA	Negative
2015HondaEnv03	2015	HAWAII	Non-household	Biofilm	Bathroom-Sink	Negative
2015HondaEnv04	2015	HAWAII	Non-household	Soil	NA	Negative
2015HondaEnv05	2015	HAWAII	Non-household	Soil	NA	Negative
2015HondaEnv06	2015	HAWAII	Non-household	Biofilm	Bathroom-Sink	Negative
2015HondaEnv07	2015	HAWAII	Non-household	Biofilm	Bathroom-Sink	Negative
2015HondaEnv08	2015	HAWAII	Non-household	Biofilm	Bathroom-Sink	Negative
2015HondaEnv09	2015	HAWAII	Non-household	Soil	NA	Negative
2015HondaEnv10	2015	HAWAII	Non-household	Soil	NA	Negative
2015HondaEnv11	2015	HAWAII	Non-household	Biofilm	Bathroom-Sink	Positive	Mycobacterium-ratisbonense	Mycobacterium-fortuitum
2015HondaEnv12	2015	HAWAII	Non-household	Biofilm	Bathroom-Sink	Negative
2015HondaEnv13	2015	HAWAII	Non-household	Soil	NA	Negative
2015HondaEnv14	2015	HAWAII	Non-household	Biofilm	Bathroom-Sink	Positive	Mycobacterium-gilvum
2015HondaEnv15	2015	HAWAII	Non-household	Biofilm	Bathroom-Sink	Negative
2015HondaEnv16	2015	HAWAII	Non-household	Biofilm	Showerhead	Positive	Mycobacterium-phocaicum	Mycobacterium-arceuilense	Mycobacterium-abscessus	Mycobacterium-timonense
2015HondaEnv17	2015	HAWAII	Non-household	Soil	NA	Negative
2015HondaEnv18	2015	HAWAII	Non-household	Biofilm	Bathroom-Sink	Positive	Mycobacterium-fortuitum
2015HondaEnv19	2015	HAWAII	Non-household	Soil	NA	Negative
2015HondaEnv20	2015	HAWAII	Non-household	Biofilm	Bathroom-Sink	Negative
2015HondaEnv21	2015	HAWAII	Non-household	Biofilm	Bathroom-Sink	Positive	Mycobacterium-abscessus
2017HondaEnv01	2017	MAUI	Household	Biofilm	Showerhead	Positive	Mycobacterium-canariasense	Mycobacterium-porcinum	Mycobacterium-phocaicum
2017HondaEnv02	2017	MAUI	Non-household	Biofilm	Kitchen-sink	Positive	Mycobacterium-porcinum
2017HondaEnv03	2017	MAUI	Household	Biofilm	Hose	Positive	Mycobacterium-fortuitum
2017HondaEnv04	2017	MAUI	Non-household	Dust	NA	Negative
2017HondaEnv05	2017	OAHU	Non-household	Biofilm	Pool	Negative
2017HondaEnv06	2017	OAHU	Non-household	Biofilm	Ice-machine	Positive	Mycobacterium-chelonae
2017HondaEnv07	2017	OAHU	Non-household	Biofilm	Showerhead	Positive	Mycobacterium-porcinum
2017HondaEnv08	2017	OAHU	Non-household	Biofilm	Kitchen-sink	Positive	Mycobacterium-chelonae
2017HondaEnv09	2017	OAHU	Non-household	Biofilm	Water-fountain	Positive	Mycobacterium-abscessus	Mycobacterium-chimaera
2017HondaEnv10	2017	OAHU	Non-household	Soil	NA	Negative
2017HondaEnv11	2017	OAHU	Non-household	Biofilm	Showerhead	Negative
2017HondaEnv12	2017	OAHU	Non-household	Biofilm	Kitchen-sink	Positive	Mycobacterium-chelonae
2017HondaEnv13	2017	KAUAI	Non-household	Biofilm	Sink	Negative
2017HondaEnv14	2017	KAUAI	Non-household	Biofilm	Beach-Showerhead	Positive	Mycobacterium-abscessus
2017HondaEnv15	2017	KAUAI	Non-household	Soil	NA	Positive	Mycobacterium-flavescens
2017HondaEnv16	2017	KAUAI	Non-household	Biofilm	Sink	Negative
2017HondaEnv17	2017	KAUAI	Non-household	Biofilm	Beach-Showerhead	Negative
2017HondaEnv18	2017	KAUAI	Natural	Biofilm	Stream-interface	Negative
2017HondaEnv19	2017	KAUAI	Non-household	Biofilm	Kitchen-sink	Negative
2017HondaEnv20	2017	KAUAI	Non-household	Biofilm	Showerhead	Negative
2017HondaEnv21	2017	KAUAI	Non-household	Biofilm	Ice-machine	Negative
2017HondaEnv22	2017	OAHU	Non-household	Soil	NA	Positive	Mycobacterium-iranicum	Mycobacterium-monacense
2017HondaEnv23	2017	OAHU	Non-household	Biofilm	Beach-Showerhead	Negative
2017HondaEnv24	2017	KAUAI	Non-household	Biofilm	Kitchen-sink	Negative
2017HondaEnv25	2017	KAUAI	Non-household	Biofilm	Showerhead	Negative
2017HondaEnv26	2017	KAUAI	Non-household	Biofilm	Kitchen-sink	Positive	Mycobacterium-chimaera
2017HondaEnv27	2017	KAUAI	Non-household	Soil	NA	Positive	Mycobacterium-flavescens	Mycobacterium-fortuitum
2017HondaEnv28	2017	KAUAI	Non-household	Soil	NA	Positive	Mycobacterium-flavescens
2017HondaEnv29	2017	KAUAI	Non-household	Biofilm	Beach-Showerhead	Negative
2017HondaEnv30	2017	KAUAI	Non-household	Soil	NA	Negative
2017HondaEnv31	2017	KAUAI	Non-household	Biofilm	Beach-Showerhead	Negative
2017HondaEnv32	2017	KAUAI	Non-household	Soil	NA	Negative
2017HondaEnv33	2017	KAUAI	Non-household	Biofilm	Sink	Positive	Mycobacterium-iranicum	Mycobacterium-gilvum	Mycobacterium-gordonae
2017HondaEnv34	2017	KAUAI	Non-household	Soil	NA	Negative
2017HondaEnv35	2017	KAUAI	Non-household	Biofilm	Beach-Showerhead	Negative
2017HondaEnv36	2017	KAUAI	Non-household	Biofilm	Beach-Showerhead	Negative
2017HondaEnv37	2017	KAUAI	Non-household	Biofilm	Sink	Positive	Mycobacterium-chimaera
2017HondaEnv38	2017	KAUAI	Non-household	Soil	NA	Positive	Mycobacterium-rhodesiae
2017HondaEnv39	2017	OAHU	Non-household	Soil	NA	Negative
2017HondaEnv40	2017	OAHU	Non-household	Biofilm	Beach-Showerhead	Positive	Mycobacterium-abscessus
2017HondaEnv41	2017	KAUAI	Non-household	Soil	NA	Negative
2017HondaEnv42	2017	KAUAI	Non-household	Biofilm	Water-fountain	Negative
2017HondaEnv43	2017	KAUAI	Non-household	Soil	NA	Negative
2017HondaEnv44	2017	KAUAI	Non-household	Soil	NA	Negative
2017HondaEnv45	2017	KAUAI	Non-household	Biofilm	Sink	Negative
2017HondaEnv46	2017	KAUAI	Non-household	Biofilm	Sink	Negative
2017HondaEnv47	2017	KAUAI	Non-household	Biofilm	Water-fountain	Positive	Mycobacterium-gordonae
2017HondaEnv48	2017	KAUAI	Non-household	Soil	NA	Negative
2017HondaEnv49	2017	KAUAI	Non-household	Soil	NA	Negative
2017HondaEnv50	2017	KAUAI	Natural	Biofilm	Waterfall	Negative
2017HondaEnv51	2017	KAUAI	Non-household	Biofilm	Sink	Negative
2017HondaEnv52	2017	KAUAI	Non-household	Biofilm	Sink	Positive	Mycobacterium-abscessus	Mycobacterium-gordonae
2017HondaEnv53	2017	KAUAI	Non-household	Biofilm	Water-fountain	Positive	Mycobacterium-abscessus	Mycobacterium-chimaera
2017HondaEnv54	2017	OAHU	Non-household	Soil	NA	Negative
2017HondaEnv55	2017	OAHU	Non-household	Biofilm	Beach-Showerhead	Negative
2017HondaEnv56	2017	KAUAI	Non-household	Biofilm	Beach-Showerhead	Negative
2017HondaEnv57	2017	KAUAI	Non-household	Biofilm	Beach-Showerhead	Negative
2017HondaEnv58	2017	KAUAI	Non-household	Biofilm	Beach-Showerhead	Negative
2017HondaEnv59	2017	KAUAI	Non-household	Biofilm	NP	Negative
2017HondaEnv60	2017	KAUAI	Non-household	Biofilm	Beach-Showerhead	Negative
2017HondaEnv61	2017	KAUAI	Non-household	Biofilm	Showerhead	Negative
2017HondaEnv62	2017	KAUAI	Household	Soil	NA	Negative
2017HondaEnv63	2017	KAUAI	Household	Biofilm	Showerhead	Positive	Mycobacterium-chimaera
2017HondaEnv64	2017	KAUAI	Household	Biofilm	Kitchen-sink	Negative
2017HondaEnv65	2017	KAUAI	Non-household	Biofilm	Showerhead	Positive	Mycobacterium-abscessus	Mycobacterium-porcinum
2017HondaEnv66	2017	KAUAI	Non-household	Biofilm	Kitchen-sink	Positive	Mycobacterium-phocaicum	Mycobacterium-porcinum
2017HondaEnv67	2017	OAHU	Non-household	Soil	NA	Positive	Mycobacterium-abscessus
2017HondaEnv68	2017	OAHU	Non-household	Biofilm	Beach-Showerhead	Negative
2017HondaEnv69	2017	OAHU	Non-household	Soil	NA	Positive	Mycobacterium-gadium	Mycobacterium-gallinarum	Mycobacterium-rhodesiae
2017HondaEnv70	2017	OAHU	Non-household	Biofilm	Beach-Showerhead	Negative
2017HondaEnv71	2017	OAHU	Non-household	Biofilm	Beach-Showerhead	Negative
2017HondaEnv72	2017	OAHU	Non-household	Biofilm	Beach-Showerhead	Negative
2017HondaEnv73	2017	OAHU	Non-household	Soil	NA	Negative
2017HondaEnv74	2017	OAHU	Non-household	Biofilm	Beach-Showerhead	Negative
2017HondaEnv75	2017	OAHU	Non-household	Biofilm	Ice-machine	Negative
2017HondaEnv76	2017	OAHU	Non-household	Biofilm	Beach-Showerhead	Negative
2017HondaEnv77	2017	OAHU	Non-household	Biofilm	Beach-Showerhead	Positive	Mycobacterium-chimaera
2017HondaEnv78	2017	OAHU	Non-household	Biofilm	Beach-Showerhead	Negative
2017HondaEnv79	2017	OAHU	Non-household	Biofilm	Beach-Showerhead	Negative
2017HondaEnv80	2017	OAHU	Non-household	Biofilm	Beach-Showerhead	Negative
2017HondaEnv81	2017	MAUI	Non-household	Biofilm	Showerhead	Positive	Mycobacterium-abscessus	Mycobacterium-phocacium
2017HondaEnv82	2017	MAUI	Non-household	Biofilm	Showerhead	Negative
2017HondaEnv83	2017	MAUI	Non-household	Biofilm	Kitchen-sink	Negative
2017HondaEnv84	2017	OAHU	Non-household	Biofilm	Showerhead	Positive	Mycobacterium-chelonae
2017HondaEnv85	2017	MAUI	Non-household	Biofilm	Kitchen-sink	Positive	Mycobacterium-fortuitum
2017HondaEnv86	2017	MAUI	Non-household	Biofilm	Showerhead	Negative
2017HondaEnv87	2017	OAHU	Non-household	Biofilm	Sink	Positive	Mycobacterium-abscessus
2017HondaEnv88	2017	OAHU	Non-household	Soil	NA	Negative
2017HondaEnv89	2017	OAHU	Non-household	Biofilm	Sink	Negative
2017HondaEnv90	2017	OAHU	Non-household	Biofilm	Sink	Negative
2017HondaEnv91	2017	HAWAII	Non-household	Soil	NA	Negative
2017HondaEnv92	2017	HAWAII	Non-household	Biofilm	Sink	Negative
2017HondaEnv93	2017	HAWAII	Non-household	Biofilm	Sink	Positive	Mycobacterium-chelonae	Mycobacterium-abscessus
2017HondaEnv94	2017	OAHU	Non-household	Biofilm	Showerhead	Positive	Mycobacterium-chelonae
2017HondaEnv95	2017	HAWAII	Non-household	Soil	NA	Negative
2017HondaEnv96	2017	HAWAII	Non-household	Biofilm	Showerhead	Positive	Mycobacterium-porcinum
2017HondaEnv97	2017	HAWAII	Non-household	Soil	NA	Negative
2017HondaEnv98	2017	HAWAII	Non-household	Biofilm	Sink	Negative
2017HondaEnv99	2017	OAHU	Non-household	Soil	NA	Positive	Mycobacterium-chelonae
2017HondaEnv100	2017	HAWAII	Non-household	Soil	NA	Negative
2017HondaEnv101	2017	HAWAII	Non-household	Soil	NA	Negative
2017HondaEnv102	2017	HAWAII	Non-household	Biofilm	Sink	Negative
2017HondaEnv103	2017	HAWAII	Non-household	Soil	NA	Negative
2017HondaEnv104	2017	HAWAII	Non-household	Soil	NA	Negative
2017HondaEnv105	2017	HAWAII	Non-household	Soil	NA	Negative
2017HondaEnv106	2017	HAWAII	Non-household	Biofilm	Beach-Showerhead	Negative
2017HondaEnv107	2017	HAWAII	Non-household	Biofilm	Sink	Positive	Mycobacterium-immunogenum
2017HondaEnv108	2017	HAWAII	Non-household	Soil	NA	Negative
2017HondaEnv109	2017	HAWAII	Non-household	Biofilm	Sink	Negative
2017HondaEnv110	2017	HAWAII	Non-household	Soil	NA	Negative
2017HondaEnv111	2017	HAWAII	Non-household	Biofilm	Showerhead	Negative
2017HondaEnv112	2017	HAWAII	Non-household	Biofilm	Kitchen-sink	Negative
2017HondaEnv113	2017	HAWAII	Non-household	Soil	NA	Positive	Mycobacterium-rhodesiae
2017HondaEnv114	2017	HAWAII	Non-household	Biofilm	Sink	Negative
2017HondaEnv115	2017	OAHU	Non-household	Soil	NA	Positive	Mycobacterium-chelonae
2017HondaEnv116	2017	OAHU	Non-household	Biofilm	Sink	Positive	Mycobacterium-chelonae
2017HondaEnv117	2017	HAWAII	Non-household	Soil	NA	Negative
2017HondaEnv118	2017	HAWAII	Non-household	Biofilm	Beach-Showerhead	Positive	Mycobacterium-mucogenicum	Mycobacterium-porcinum
2017HondaEnv119	2017	HAWAII	Non-household	Biofilm	Sink	Negative
2017HondaEnv120	2017	HAWAII	Non-household	Biofilm	Ice-machine	Positive	Mycobacterium-chelonae
2017HondaEnv121	2017	HAWAII	Non-household	Soil	NA	Positive	Mycobacterium-peregrinum
2017HondaEnv122	2017	HAWAII	Non-household	Biofilm	Showerhead	Negative
2017HondaEnv123	2017	HAWAII	Non-household	Biofilm	Water-fountain	Positive	Mycobacterium-wolinskyi
2017HondaEnv124	2017	HAWAII	Non-household	Biofilm	Sink	Negative
2017HondaEnv125	2017	HAWAII	Non-household	Soil	NA	Negative
2017HondaEnv126	2017	HAWAII	Non-household	Soil	NA	Positive	Mycobacterium-flavescens
2017HondaEnv127	2017	HAWAII	Non-household	Biofilm	Sink	Positive	Mycobacterium-mucogenicum
2017HondaEnv128	2017	HAWAII	Non-household	Soil	NA	Negative
2017HondaEnv129	2017	HAWAII	Non-household	Biofilm	Sink	Negative
2017HondaEnv130	2017	HAWAII	Non-household	Biofilm	Sink	Positive	Mycobacterium-chelonae
2017HondaEnv131	2017	OAHU	Non-household	Biofilm	Showerhead	Positive	Mycobacterium-fortuitum
2017HondaEnv132	2017	OAHU	Non-household	Biofilm	NP	Negative
2017HondaEnv133	2017	OAHU	Non-household	Biofilm	Sink	Negative
2017HondaEnv134	2017	OAHU	Non-household	Biofilm	Sink	Negative
2017HondaEnv135	2017	OAHU	Non-household	Soil	NA	Negative
2017HondaEnv136	2017	OAHU	Non-household	Biofilm	Beach-Showerhead	Negative
2017HondaEnv137	2017	OAHU	Non-household	Biofilm	Air-conditioner	Negative
2017HondaEnv138	2017	OAHU	Non-household	Soil	NA	Negative
2017HondaEnv139	2017	OAHU	Household	Biofilm	Showerhead	Positive	Mycobacterium-chimaera
2017HondaEnv140	2017	OAHU	Non-household	Biofilm	Kitchen-sink	Positive	Mycobacterium-abscessus	Mycobacterium-mucogenicum
2017HondaEnv141	2017	OAHU	Household	Biofilm	Hose	Negative
2017HondaEnv142	2017	OAHU	Non-household	Biofilm	Sink	Positive	Mycobacterium-abscessus
2017HondaEnv143	2017	OAHU	Non-household	Biofilm	Beach-Showerhead	Negative
2017HondaEnv144	2017	OAHU	Non-household	Biofilm	Sink	Positive	Mycobacterium-chimaera
2017HondaEnv145	2017	OAHU	Household	Biofilm	Showerhead	Negative
2017HondaEnv146	2017	OAHU	Household	Biofilm	Showerhead	Positive	Mycobacterium-iranicum	Mycobacterium-chimaera
2017HondaEnv147	2017	OAHU	Non-household	Biofilm	Pool	Positive	Mycobacterium-gordonae
2017HondaEnv148	2017	OAHU	Non-household	Soil	NA	Negative
2017HondaEnv149	2017	OAHU	Non-household	Soil	NA	Positive	Mycobacterium-flavescens
2017HondaEnv150	2017	OAHU	Non-household	Soil	NA	Negative
2017HondaEnv151	2017	OAHU	Non-household	Biofilm	Beach-Showerhead	Positive	Mycobacterium-chimaera
2017HondaEnv152	2017	OAHU	Household	Soil	NA	Negative
2017HondaEnv153	2017	OAHU	Household	Biofilm	Kitchen-sink	Negative
2017HondaEnv154	2017	OAHU	Household	Biofilm	Showerhead	Negative
2017HondaEnv155	2017	OAHU	Household	Biofilm	Sink	Negative
2017HondaEnv156	2017	OAHU	Non-household	Biofilm	Sink	Negative
2017HondaEnv157	2017	OAHU	Non-household	Biofilm	Beach-Showerhead	Negative
2017HondaEnv158	2017	OAHU	Non-household	Biofilm	Beach-Showerhead	Negative
2017HondaEnv159	2017	OAHU	Non-household	Biofilm	Sink	Negative
2017HondaEnv160	2017	OAHU	Household	Soil	NA	Positive	Mycobacterium-monacense	Mycobacterium-litorale
2017HondaEnv161	2017	OAHU	Household	Biofilm	Kitchen-sink	Positive	Mycobacterium-chimaera
2017HondaEnv162	2017	OAHU	Household	Biofilm	Showerhead	Positive	Mycobacterium-chimaera
2017HondaEnv163	2017	MAUI	Non-household	Biofilm	Sink	Negative
2017HondaEnv164	2017	MAUI	Non-household	Soil	NA	Negative
2017HondaEnv165	2017	MAUI	Non-household	Biofilm	Sink	Negative
2017HondaEnv166	2017	MAUI	Natural	Biofilm	Rock	Negative
2017HondaEnv167	2017	MAUI	Natural	Biofilm	Pond	Negative
2017HondaEnv168	2017	MAUI	Non-household	Soil	NA	Positive	Mycobacterium-gallinarum	Mycobacterium-moriokaense
2017HondaEnv169	2017	MAUI	Non-household	Biofilm	Hose	Positive	Mycobacterium-porcinum
2017HondaEnv170	2017	OAHU	Non-household	Soil	NA	Negative
2017HondaEnv171	2017	OAHU	Non-household	Biofilm	Beach-Showerhead	Negative
2017HondaEnv172	2017	MAUI	Non-household	Soil	NA	Negative
2017HondaEnv173	2017	MAUI	Non-household	Biofilm	Sink	Negative
2017HondaEnv174	2017	MAUI	Non-household	Biofilm	Sink	Positive	Mycobacterium-chimaera	Mycobacterium-gilvum	Mycobacterium-gordonae
2017HondaEnv175	2017	MAUI	Non-household	Soil	NA	Positive	Mycobacterium-wolinskyi
2017HondaEnv176	2017	MAUI	Non-household	Biofilm	Sink	Negative
2017HondaEnv177	2017	MAUI	Non-household	Soil	NA	Negative
2017HondaEnv178	2017	MAUI	Non-household	Biofilm	Beach-Showerhead	Negative
2017HondaEnv179	2017	MAUI	Non-household	Soil	NA	Positive	Mycobacterium-porcinum	Mycobacterium-timonense
2017HondaEnv180	2017	MAUI	Non-household	Soil	NA	Negative
2017HondaEnv181	2017	MAUI	Non-household	Soil	NA	Negative
2017HondaEnv182	2017	MAUI	Non-household	Biofilm	Beach-Showerhead	Negative
2017HondaEnv183	2017	MAUI	Non-household	Soil	NA	Positive	Mycobacterium-barrassiae	Mycobacterium-neoaurum
2017HondaEnv184	2017	MAUI	Non-household	Biofilm	Sink	Negative
2017HondaEnv185	2017	MAUI	Non-household	Biofilm	Beach-Showerhead	Negative
2017HondaEnv186	2017	OAHU	Non-household	Soil	NA	Negative
2017HondaEnv187	2017	OAHU	Non-household	Biofilm	Beach-Showerhead	Negative
2017HondaEnv188	2017	MAUI	Non-household	Soil	NA	Negative
2017HondaEnv189	2017	MAUI	Non-household	Biofilm	Sink	Negative
2017HondaEnv190	2017	MAUI	Non-household	Soil	NA	Negative
2017HondaEnv191	2017	MAUI	Non-household	Soil	NA	Negative
2017HondaEnv192	2017	MAUI	Non-household	Soil	NA	Negative
2017HondaEnv193	2017	MAUI	Non-household	Biofilm	Sink	Negative
2017HondaEnv194	2017	MAUI	Non-household	Soil	NA	Negative
2017HondaEnv195	2017	MAUI	Non-household	Soil	NA	Negative
2017HondaEnv196	2017	MAUI	Non-household	Biofilm	Sink	Negative
2017HondaEnv197	2017	MAUI	Non-household	Biofilm	Hose	Negative
2017HondaEnv198	2017	MAUI	Non-household	Biofilm	Sink	Negative
2017HondaEnv199	2017	MAUI	Non-household	Biofilm	Water-fountain	Positive	Mycobacterium-gordonae
2017HondaEnv200	2017	MAUI	Non-household	Soil	NA	Positive	Mycobacterium-abscessus	Mycobacterium-monacense
2017HondaEnv201	2017	OAHU	Non-household	Soil	NA	Negative
2017HondaEnv202	2017	OAHU	Non-household	Biofilm	Beach-Showerhead	Negative
2017HondaEnv203	2017	MAUI	Non-household	Soil	NA	Negative
2017HondaEnv204	2017	MAUI	Non-household	Biofilm	Sink	Positive	Mycobacterium-chelonae
2017HondaEnv205	2017	MAUI	Non-household	Soil	NA	Negative
2017HondaEnv206	2017	MAUI	Non-household	Biofilm	Beach-Showerhead	Negative
2017HondaEnv207	2017	MAUI	Non-household	Biofilm	Sink	Negative
2017HondaEnv208	2017	MAUI	Non-household	Soil	NA	Negative
2017HondaEnv209	2017	MAUI	Non-household	Biofilm	Beach-Showerhead	Negative
2017HondaEnv210	2017	MAUI	Non-household	Biofilm	Beach-Showerhead	Negative
2017HondaEnv211	2017	MAUI	Non-household	Soil	NA	Negative
2017HondaEnv212	2017	MAUI	Non-household	Biofilm	Showerhead	Positive	Mycobacterium-porcinum
2017HondaEnv213	2017	MAUI	Non-household	Biofilm	Ice-machine	Positive	Mycobacterium-chelonae
2017HondaEnv214	2017	MAUI	Non-household	Biofilm	Pool	Positive	Mycobacterium-phocaicum
2017HondaEnv215	2017	MAUI	Non-household	Biofilm	Sink	Negative
2017HondaEnv216	2017	MAUI	Non-household	Soil	NA	Negative
2017HondaEnv217	2017	MAUI	Non-household	Biofilm	Showerhead	Negative
2017HondaEnv218	2017	OAHU	Non-household	Soil	NA	Negative
2017HondaEnv219	2017	OAHU	Non-household	Biofilm	Beach-Showerhead	Positive	Mycobacterium-porcinum
2017HondaEnv220	2017	MAUI	Non-household	Dust	NA	Negative
2017HondaEnv221	2017	OAHU	Non-household	Dust	NA	Negative
2017HondaEnv222	2017	OAHU	Non-household	Dust	NA	Negative
2017HondaEnv223	2017	KAUAI	Non-household	Dust	NA	Positive	Mycobacterium-litorale
2017HondaEnv224	2017	KAUAI	Non-household	Dust	NA	Positive	Mycobacterium-monacense	Mycobacterium-litorale
2017HondaEnv225	2017	KAUAI	Non-household	Dust	NA	Negative
2017HondaEnv226	2017	KAUAI	Non-household	Dust	NA	Negative
2017HondaEnv227	2017	MAUI	Non-household	Dust	NA	Negative
2017HondaEnv228	2017	OAHU	Non-household	Dust	NA	Negative
2017HondaEnv229	2017	OAHU	Non-household	Dust	NA	Negative
2017HondaEnv230	2017	MAUI	Non-household	Dust	NA	Negative
2017HondaEnv231	2017	OAHU	Non-household	Dust	NA	Negative
2017HondaEnv232	2017	OAHU	Non-household	Dust	NA	Negative
2017HondaEnv233	2017	OAHU	Non-household	Dust	NA	Negative
2017HondaEnv234	2017	OAHU	Non-household	Dust	NA	Negative
2017HondaEnv235	2017	HAWAII	Non-household	Dust	NA	Negative
2017HondaEnv236	2017	HAWAII	Non-household	Dust	NA	Negative
2017HondaEnv237	2017	HAWAII	Non-household	Dust	NA	Negative
2017HondaEnv238	2017	OAHU	Non-household	Dust	NA	Negative
2017HondaEnv239	2017	OAHU	Non-household	Dust	NA	Negative
2017HondaEnv240	2017	MAUI	Non-household	Dust	NA	Positive	Mycobacterium-immunogenum
2017HondaEnv241	2017	OAHU	Household	Biofilm	Showerhead	Negative
2017HondaEnv242	2017	OAHU	Non-household	Biofilm	Beach-Showerhead	Negative
2017HondaEnv243	2017	OAHU	Household	Biofilm	Showerhead	Positive	Mycobacterium-chimaera
2017HondaEnv244	2017	OAHU	Household	Biofilm	Showerhead	Positive	Mycobacterium-porcinum
2017HondaEnv245	2017	OAHU	Household	Biofilm	Showerhead	Negative
2017HondaEnv246	2017	OAHU	Household	Biofilm	Showerhead	Negative
2017HondaEnv247	2017	OAHU	Household	Biofilm	Sink	Negative
2017HondaEnv248	2017	OAHU	Household	Biofilm	Showerhead	Negative
2018HondaEnv01	2018	OAHU	Non-household	Soil	NA	Negative
2018HondaEnv02	2018	OAHU	Non-household	Biofilm	Sink	Negative
2018HondaEnv03	2018	OAHU	Non-household	Soil	NA	Negative
2018HondaEnv04	2018	OAHU	Non-household	Biofilm	Sink	Negative
2018HondaEnv05	2018	OAHU	Non-household	Soil	NA	Positive	Mycobacterium-litorale	Mycobacterium-abscessus
2018HondaEnv06	2018	OAHU	Non-household	Biofilm	Water-fountain	Positive	Mycobacterium-chimaera
2018HondaEnv07	2018	OAHU	Non-household	Soil	NA	Negative
2018HondaEnv08	2018	OAHU	Non-household	Biofilm	Sink	Positive	Mycobacterium-porcinum
2018HondaEnv09	2018	HAWAII	Non-household	Biofilm	Showerhead	Negative
2018HondaEnv10	2018	OAHU	Non-household	Biofilm	Sink	Negative
2018HondaEnv11	2018	OAHU	Non-household	Soil	NA	Positive	Mycobacterium-litorale
2018HondaEnv12	2018	OAHU	Non-household	Biofilm	Beach-Showerhead	Negative
2018HondaEnv13	2018	OAHU	Non-household	Soil	NA	Negative
2018HondaEnv14	2018	OAHU	Non-household	Biofilm	Showerhead	Negative
2018HondaEnv15	2018	OAHU	Non-household	Biofilm	Ice-machine	Negative
2018HondaEnv16	2018	OAHU	Non-household	Soil	NA	Negative
2018HondaEnv17	2018	OAHU	Non-household	Biofilm	Beach-Showerhead	Negative
2018HondaEnv18	2018	OAHU	Non-household	Soil	NA	Negative
2018HondaEnv19	2018	OAHU	Non-household	Biofilm	Beach-Showerhead	Negative
2018HondaEnv20	2018	OAHU	Non-household	Biofilm	Foot-bath	Negative
2018HondaEnv21	2018	OAHU	Non-household	Biofilm	Sink	Negative
2018HondaEnv22	2018	OAHU	Non-household	Soil	NA	Negative
2018HondaEnv23	2018	OAHU	Non-household	Biofilm	Showerhead	Negative
2018HondaEnv24	2018	OAHU	Non-household	Biofilm	Water-fountain	Negative
2018HondaEnv25	2018	OAHU	Non-household	Biofilm	Beach-Showerhead	Positive	Mycobacterium-intracellulare
2018HondaEnv26	2018	OAHU	Non-household	Biofilm	Ice-machine	Positive	Mycobacterium-chelonae
2018HondaEnv27	2018	OAHU	Natural	Soil	NA	Positive	Mycobacterium-abscessus
2018HondaEnv28	2018	OAHU	Natural	Biofilm	Stream-interface	Positive	Mycobacterium-avium
2018HondaEnv29	2018	OAHU	Natural	Soil	NA	Negative
2018HondaEnv30	2018	OAHU	Natural	Biofilm	Stream-interface	Positive	Mycobacterium-chelonae
2018HondaEnv31	2018	OAHU	Natural	Biofilm	Stream-interface	Positive	Mycobacterium-avium	Mycobacterium-chimaera
2018HondaEnv32	2018	OAHU	Natural	Biofilm	Rock	Positive	Mycobacterium-abscessus
2018HondaEnv33	2018	HAWAII	Household	Dust	NA	Negative
2018HondaEnv34	2018	OAHU	Natural	Biofilm	Stream-interface	Positive	Mycobacterium-avium	Mycobacterium-timonense
2018HondaEnv35	2018	OAHU	Natural	Biofilm	Stream-interface	Negative
2018HondaEnv36	2018	OAHU	Natural	Biofilm	Stream-interface	Positive	Mycobacterium-intracellulare	Mycobacterium-chelonae
2018HondaEnv37	2018	OAHU	Natural	Biofilm	Stream-interface	Positive	Mycobacterium-avium
2018HondaEnv38	2018	OAHU	Natural	Biofilm	Stream-interface	Positive	Mycobacterium-chelonae	Mycobacterium-chimaera
2018HondaEnv39	2018	OAHU	Natural	Biofilm	Stream-interface	Positive	Mycobacterium-chelonae
2018HondaEnv40	2018	OAHU	Non-household	Soil	NA	Negative
2018HondaEnv41	2018	OAHU	Non-household	Soil	NA	Positive	Mycobacterium-fluoranthenivorans
2018HondaEnv42	2018	KAUAI	Non-household	Biofilm	Showerhead	Negative
2018HondaEnv43	2018	HAWAII	Non-household	Soil	NA	Negative
2018HondaEnv44	2018	HAWAII	Non-household	Biofilm	Ice-machine	Positive	Mycobacterium-chelonae	Mycobacterium-avium
2018HondaEnv45	2018	HAWAII	Non-household	Biofilm	Kitchen-sink	Positive	Mycobacterium-porcinum
2018HondaEnv46	2018	OAHU	Non-household	Filter	NA	Positive	Mycobacterium-stomatepiae
2018HondaEnv47	2018	OAHU	Natural	Soil	NA	Positive	Mycobacterium-abscessus
2018HondaEnv48	2018	OAHU	Natural	Filter	NA	Negative
2018HondaEnv49	2018	OAHU	Natural	Biofilm	Stream-interface	Negative
2018HondaEnv50	2018	OAHU	Natural	Soil	NA	Negative
2018HondaEnv51	2018	OAHU	Natural	Filter	NA	Negative
2018HondaEnv52	2018	OAHU	Natural	Biofilm	Stream-interface	Negative
2018HondaEnv53	2018	OAHU	Natural	Soil	NA	Positive	Mycobacterium-abscessus
2018HondaEnv54	2018	OAHU	Natural	Filter	NA	Negative
2018HondaEnv55	2018	OAHU	Natural	Biofilm	Stream-interface	Negative
2018HondaEnv56	2018	OAHU	Natural	Soil	NA	Negative
2018HondaEnv57	2018	OAHU	Natural	Filter	NA	Negative
2018HondaEnv58	2018	OAHU	Natural	Biofilm	Stream-interface	Negative
2018HondaEnv59	2018	OAHU	Natural	Soil	NA	Negative
2018HondaEnv60	2018	OAHU	Natural	Filter	NA	Negative
2018HondaEnv61	2018	OAHU	Natural	Biofilm	Stream-interface	Negative
2018HondaEnv62	2018	OAHU	Natural	Soil	NA	Positive	Mycobacterium-septicum
2018HondaEnv63	2018	OAHU	Natural	Filter	NA	Negative
2018HondaEnv64	2018	OAHU	Natural	Biofilm	Stream-interface	Negative
2018HondaEnv65	2018	OAHU	Natural	Soil	NA	Negative
2018HondaEnv66	2018	OAHU	Natural	Filter	NA	Negative
2018HondaEnv67	2018	OAHU	Natural	Biofilm	Stream-interface	Negative
2018HondaEnv68	2018	OAHU	Natural	Soil	NA	Negative
2018HondaEnv69	2018	OAHU	Natural	Biofilm	Stream-interface	Negative
2018HondaEnv70	2018	OAHU	Natural	Soil	NA	Negative
2018HondaEnv71	2018	OAHU	Natural	Filter	NA	Positive	Mycobacterium-stomatepiae
2018HondaEnv72	2018	OAHU	Natural	Biofilm	Stream-interface	Negative
2018HondaEnv73	2018	OAHU	Natural	Soil	NA	Negative
2018HondaEnv74	2018	OAHU	Natural	Filter	NA	Positive	Mycobacterium-stomatepiae
2018HondaEnv75	2018	OAHU	Natural	Biofilm	Stream-interface	Negative
2018HondaEnv76	2018	OAHU	Natural	Soil	NA	Positive	Mycobacterium-vanbaalenii
2018HondaEnv77	2018	OAHU	Natural	Filter	NA	Positive	Mycobacterium-abscessus
2018HondaEnv78	2018	OAHU	Natural	Biofilm	Stream-interface	Negative
2018HondaEnv79	2018	OAHU	Natural	Soil	NA	Positive	Mycobacterium-porcinum
2018HondaEnv80	2018	OAHU	Natural	Filter	NA	Negative
2018HondaEnv81	2018	OAHU	Natural	Biofilm	Stream-interface	Negative
2018HondaEnv82	2018	OAHU	Natural	Soil	NA	Negative
2018HondaEnv83	2018	OAHU	Natural	Filter	NA	Negative
2018HondaEnv84	2018	OAHU	Natural	Biofilm	Stream-interface	Negative
2018HondaEnv85	2018	OAHU	Natural	Soil	NA	Negative
2018HondaEnv86	2018	OAHU	Natural	Filter	NA	Negative
2018HondaEnv87	2018	OAHU	Natural	Biofilm	Stream-interface	Negative
2018HondaEnv88	2018	OAHU	Natural	Soil	NA	Positive	Mycobacterium-septicum
2018HondaEnv89	2018	OAHU	Natural	Filter	NA	Negative
2018HondaEnv90	2018	OAHU	Natural	Biofilm	Stream-interface	Negative
2018HondaEnv91	2018	OAHU	Natural	Soil	NA	Negative
2018HondaEnv92	2018	OAHU	Natural	Filter	NA	Positive	Mycobacterium-stomatepiae
2018HondaEnv93	2018	OAHU	Natural	Biofilm	Stream-interface	Negative
2018HondaEnv94	2018	OAHU	Natural	Biofilm	Stream-interface	Negative
2018HondaEnv95	2018	OAHU	Natural	Soil	NA	Negative
2018HondaEnv96	2018	KAUAI	Natural	Soil	NA	Positive	Mycobacterium-florentinum
2018HondaEnv97	2018	KAUAI	Natural	Soil	NA	Negative
2018HondaEnv98	2018	KAUAI	Natural	Soil	NA	Negative
2018HondaEnv99	2018	KAUAI	Natural	Soil	NA	Negative
2018HondaEnv100	2018	KAUAI	Natural	Soil	NA	Negative
2018HondaEnv101	2018	KAUAI	Natural	Soil	NA	Negative
2018HondaEnv102	2018	KAUAI	Natural	Soil	NA	Negative
2018HondaEnv103	2018	KAUAI	Natural	Soil	NA	Negative
2018HondaEnv104	2018	KAUAI	Natural	Soil	NA	Negative
2018HondaEnv105	2018	KAUAI	Natural	Filter	NA	Negative
2018HondaEnv106	2018	KAUAI	Natural	Biofilm	Stream-interface	Positive	Mycobacterium-franklinii
2018HondaEnv107	2018	KAUAI	Natural	Soil	NA	Negative
2018HondaEnv108	2018	KAUAI	Natural	Soil	NA	Negative
2018HondaEnv109	2018	KAUAI	Natural	Filter	NA	Negative
2018HondaEnv110	2018	KAUAI	Natural	Biofilm	Stream-interface	Positive	Mycobacterium-porcinum
2018HondaEnv111	2018	KAUAI	Natural	Soil	NA	Positive	Mycobacterium-florentinum
2018HondaEnv112	2018	KAUAI	Natural	Soil	NA	Negative
2018HondaEnv113	2018	KAUAI	Natural	Soil	NA	Negative
2018HondaEnv114	2018	KAUAI	Natural	Soil	NA	Negative
2018HondaEnv115	2018	KAUAI	Natural	Soil	NA	Negative
2018HondaEnv116	2018	KAUAI	Natural	Filter	NA	Negative
2018HondaEnv117	2018	KAUAI	Natural	Biofilm	Stream-interface	Positive	Mycobacterium-porcinum
2018HondaEnv118	2018	KAUAI	Natural	Soil	NA	Negative
2018HondaEnv119	2018	KAUAI	Natural	Filter	NA	Positive	Mycobacterium-parmense
2018HondaEnv120	2018	KAUAI	Natural	Soil	NA	Negative
2018HondaEnv121	2018	KAUAI	Natural	Filter	NA	Negative
2018HondaEnv122	2018	KAUAI	Natural	Biofilm	Stream-interface	Negative
2018HondaEnv123	2018	KAUAI	Natural	Soil	NA	Positive	Mycobacterium-fluoranthenivorans
2018HondaEnv124	2018	KAUAI	Natural	Soil	NA	Negative
2018HondaEnv125	2018	KAUAI	Natural	Soil	NA	Negative
2018HondaEnv126	2018	KAUAI	Natural	Soil	NA	Negative
2018HondaEnv127	2018	KAUAI	Natural	Soil	NA	Positive	Mycobacterium-yongonense
2018HondaEnv128	2018	KAUAI	Natural	Soil	NA	Negative
2018HondaEnv129	2018	KAUAI	Natural	Soil	NA	Negative
2018HondaEnv130	2018	KAUAI	Natural	Soil	NA	Positive	Mycobacterium-yongonense
2018HondaEnv131	2018	KAUAI	Natural	Filter	NA	Positive	Mycobacterium-triplex
2018HondaEnv132	2018	KAUAI	Natural	Biofilm	Stream-interface	Positive	Mycobacterium-porcinum
2018HondaEnv133	2018	KAUAI	Natural	Soil	NA	Positive	Mycobacterium-abscessus
2018HondaEnv134	2018	KAUAI	Natural	Soil	NA	Negative
2018HondaEnv135	2018	KAUAI	Natural	Soil	NA	Positive	Mycobacterium-chimaera
2018HondaEnv136	2018	KAUAI	Natural	Soil	NA	Negative
2018HondaEnv137	2018	KAUAI	Natural	Soil	NA	Positive	Mycobacterium-iranicum
2018HondaEnv138	2018	KAUAI	Natural	Soil	NA	Negative
2018HondaEnv139	2018	KAUAI	Natural	Soil	NA	Negative
2018HondaEnv140	2018	KAUAI	Natural	Soil	NA	Negative
2018HondaEnv141	2018	KAUAI	Natural	Soil	NA	Negative
2018HondaEnv142	2018	KAUAI	Natural	Soil	NA	Negative
2018HondaEnv143	2018	KAUAI	Natural	Soil	NA	Positive	Mycobacterium-florentinum
2018HondaEnv144	2018	KAUAI	Natural	Soil	NA	Negative
2018HondaEnv145	2018	KAUAI	Natural	Soil	NA	Negative
2018HondaEnv146	2018	KAUAI	Natural	Soil	NA	Positive	Mycobacterium-florentinum
2018HondaEnv147	2018	OAHU	Natural	Filter	NA	Positive	Mycobacterium-mucogenicum
2018HondaEnv148	2018	OAHU	Natural	Filter	NA	Positive	Mycobacterium-genavense
2018HondaEnv149	2018	OAHU	Natural	Biofilm	Stream-interface	Positive	Mycobacterium-chelonae
2018HondaEnv150	2018	OAHU	Natural	Soil	NA	Positive	Mycobacterium-chimaera
2018HondaEnv151	2018	OAHU	Natural	Filter	NA	Positive	Mycobacterium-grossiae
2018HondaEnv152	2018	OAHU	Natural	Biofilm	Stream-interface	Negative
2018HondaEnv153	2018	OAHU	Natural	Soil	NA	Negative
2018HondaEnv154	2018	OAHU	Natural	Filter	NA	Negative
2018HondaEnv155	2018	OAHU	Natural	Biofilm	Stream-interface	Negative
2018HondaEnv156	2018	OAHU	Natural	Soil	NA	Negative
2018HondaEnv157	2018	OAHU	Natural	Filter	NA	Negative
2018HondaEnv158	2018	OAHU	Natural	Biofilm	Stream-interface	Negative
2018HondaEnv159	2018	OAHU	Natural	Soil	NA	Negative
2018HondaEnv160	2018	OAHU	Natural	Filter	NA	Positive	Mycobacterium-porcinum
2018HondaEnv161	2018	OAHU	Natural	Biofilm	Stream-interface	Negative
2018HondaEnv162	2018	OAHU	Natural	Soil	NA	Negative
2018HondaEnv163	2018	OAHU	Natural	Filter	NA	Negative
2018HondaEnv164	2018	OAHU	Natural	Biofilm	Stream-interface	Negative
2018HondaEnv165	2018	OAHU	Natural	Soil	NA	Negative
2018HondaEnv166	2018	OAHU	Natural	Filter	NA	Negative
2018HondaEnv167	2018	OAHU	Natural	Biofilm	Stream-interface	Negative
2018HondaEnv168	2018	OAHU	Natural	Soil	NA	Negative
2018HondaEnv169	2018	OAHU	Natural	Filter	NA	Positive	Mycobacterium-florentinum
2018HondaEnv170	2018	OAHU	Natural	Biofilm	Stream-interface	Negative
2018HondaEnv171	2018	OAHU	Natural	Soil	NA	Negative
2018HondaEnv172	2018	OAHU	Natural	Filter	NA	Positive	Mycobacterium-stomatepiae
2018HondaEnv173	2018	OAHU	Natural	Biofilm	Stream-interface	Negative
2018HondaEnv174	2018	OAHU	Natural	Soil	NA	Positive	Mycobacterium-fluoranthenivorans
2018HondaEnv175	2018	OAHU	Natural	Biofilm	Stream-interface	Negative
2018HondaEnv176	2018	OAHU	Natural	Soil	NA	Negative
2018HondaEnv177	2018	OAHU	Natural	Filter	NA	Positive	Mycobacterium-stomatepiae
2018HondaEnv178	2018	OAHU	Natural	Filter	NA	Positive	Mycobacterium-lentiflavum	Mycobacterium-florentinum	Mycobacterium-stomatepiae
2018HondaEnv179	2018	OAHU	Natural	Biofilm	Stream-interface	Negative
2018HondaEnv180	2018	OAHU	Natural	Soil	NA	Negative
2018HondaEnv181	2018	OAHU	Natural	Biofilm	Stream-interface	Negative
2018HondaEnv182	2018	OAHU	Natural	Soil	NA	Negative
2018HondaEnv183	2018	OAHU	Natural	Filter	NA	Negative
2018HondaEnv184	2018	OAHU	Natural	Biofilm	Stream-interface	Negative
2018HondaEnv185	2018	OAHU	Natural	Soil	NA	Negative
2018HondaEnv186	2018	OAHU	Natural	Filter	NA	Negative
2018HondaEnv187	2018	OAHU	Natural	Biofilm	Stream-interface	Negative
2018HondaEnv188	2018	OAHU	Natural	Soil	NA	Negative
2018HondaEnv189	2018	OAHU	Natural	Filter	NA	Positive	Mycobacterium-triplex
2018HondaEnv190	2018	OAHU	Natural	Biofilm	Stream-interface	Negative
2018HondaEnv191	2018	OAHU	Natural	Soil	NA	Positive	Mycobacterium-frederiksbergense	Mycobacterium-iranicum
2018HondaEnv192	2018	OAHU	Natural	Filter	NA	Negative
2018HondaEnv193	2018	OAHU	Natural	Biofilm	Stream-interface	Negative
2018HondaEnv194	2018	OAHU	Natural	Soil	NA	Positive	Mycobacterium-septicum
2018HondaEnv195	2018	OAHU	Natural	Filter	NA	Positive	Mycobacterium-intracellulare	Mycobacterium-stomatepiae
2018HondaEnv196	2018	OAHU	Natural	Biofilm	Stream-interface	Negative
2018HondaEnv197	2018	OAHU	Natural	Soil	NA	Negative
2018HondaEnv198	2018	OAHU	Natural	Biofilm	Stream-interface	Negative
2018HondaEnv199	2018	OAHU	Natural	Soil	NA	Negative
2018HondaEnv200	2018	OAHU	Natural	Filter	NA	Positive	Mycobacterium-mucogenicum
2018HondaEnv201	2018	OAHU	Natural	Biofilm	Stream-interface	Negative
2018HondaEnv202	2018	OAHU	Natural	Soil	NA	Negative
2018HondaEnv203	2018	KAUAI	Non-household	Biofilm	Beach-Showerhead	Negative
2018HondaEnv204	2018	OAHU	Non-household	Biofilm	Beach-Showerhead	Negative
2018HondaEnv205	2018	KAUAI	Non-household	Biofilm	Showerhead	Positive	Mycobacterium-gordonae
2018HondaEnv206	2018	KAUAI	Non-household	Dust	NA	Negative
2018HondaEnv207	2018	KAUAI	Non-household	Biofilm	Sink	Negative
2018HondaEnv208	2018	KAUAI	Non-household	Biofilm	Showerhead	Negative
2018HondaEnv209	2018	KAUAI	Non-household	Biofilm	Kitchen-sink	Negative
2018HondaEnv210	2018	KAUAI	Non-household	Dust	NA	Negative
2018HondaEnv211	2018	KAUAI	Non-household	Biofilm	Bathroom-Sink	Negative
2018HondaEnv212	2018	KAUAI	Non-household	Biofilm	Showerhead	Negative
2018HondaEnv213	2018	KAUAI	Non-household	Dust	NA	Negative
2018HondaEnv214	2018	KAUAI	Non-household	Biofilm	Ice-machine	Negative
2018HondaEnv215	2018	OAHU	Non-household	Biofilm	Showerhead	Positive	Mycobacterium-conceptionense
2018HondaEnv216	2018	OAHU	Non-household	Biofilm	Kitchen-sink	Negative
2018HondaEnv217	2018	OAHU	Non-household	Biofilm	Sink	Negative
2018HondaEnv218	2018	OAHU	Non-household	Biofilm	Showerhead	Negative
2018HondaEnv219	2018	OAHU	Non-household	Soil	NA	Positive	Mycobacterium-peregrinum
2018HondaEnv220	2018	OAHU	Non-household	Biofilm	Puddle	Negative
2018HondaEnv221	2018	OAHU	Natural	Soil	NA	Negative
2018HondaEnv222	2018	OAHU	Natural	Biofilm	Stream-interface	Negative
2018HondaEnv223	2018	OAHU	Natural	Biofilm	Stream-interface	Negative
2018HondaEnv224	2018	OAHU	Natural	Biofilm	Stream-interface	Negative
2018HondaEnv225	2018	OAHU	Household	Biofilm	Showerhead	Negative
2018HondaEnv226	2018	OAHU	Household	Biofilm	Kitchen-sink	Negative
2018HondaEnv227	2018	OAHU	Household	Dust	NA	Negative
2018HondaEnv228	2018	OAHU	Household	Soil	NA	Negative
2018HondaEnv229	2018	OAHU	Household	Biofilm	Showerhead	Negative
2018HondaEnv230	2018	OAHU	Household	Biofilm	Kitchen-sink	Negative
2018HondaEnv231	2018	OAHU	Household	Dust	NA	Negative
2018HondaEnv232	2018	OAHU	Household	Soil	NA	Positive	Mycobacterium-rhodesiae
2018HondaEnv233	2018	OAHU	Household	Biofilm	Showerhead	Negative
2018HondaEnv234	2018	OAHU	Household	Biofilm	Kitchen-sink	Negative
2018HondaEnv235	2018	OAHU	Household	Dust	NA	Negative
2018HondaEnv236	2018	OAHU	Household	Soil	NA	Positive	Mycobacterium-abscessus
2018HondaEnv237	2018	KAUAI	Non-household	Biofilm	Bathroom-Sink	Negative
2018HondaEnv238	2018	KAUAI	Non-household	Biofilm	Water-fountain	Negative
2018HondaEnv239	2018	KAUAI	Non-household	Soil	NA	Negative
2018HondaEnv240	2018	KAUAI	Non-household	Soil	NA	Negative
2018HondaEnv241	2018	KAUAI	Non-household	Biofilm	Bathroom-Sink	Negative
2018HondaEnv242	2018	KAUAI	Non-household	Biofilm	Water-fountain	Negative
2018HondaEnv243	2018	KAUAI	Non-household	Biofilm	Sink	Negative
2018HondaEnv244	2018	KAUAI	Non-household	Soil	NA	Negative
2018HondaEnv245	2018	KAUAI	Household	Biofilm	Showerhead	Negative
2018HondaEnv246	2018	KAUAI	Household	Biofilm	Kitchen-sink	Negative
2018HondaEnv247	2018	KAUAI	Household	Dust	NA	Negative
2018HondaEnv248	2018	KAUAI	Household	Soil	NA	Negative
2018HondaEnv249	2018	KAUAI	Non-household	Biofilm	Hose	Negative
2018HondaEnv250	2018	KAUAI	Non-household	Biofilm	Kitchen-sink	Positive	Mycobacterium-senegalense
2018HondaEnv251	2018	KAUAI	Non-household	Dust	NA	Negative
2018HondaEnv252	2018	KAUAI	Non-household	Dust	NA	Negative
2018HondaEnv253	2018	KAUAI	Non-household	Soil	NA	Negative
2018HondaEnv254	2018	KAUAI	Household	Biofilm	Showerhead	Positive	Mycobacterium-porcinum	Mycobacterium-paragordonae
2018HondaEnv255	2018	KAUAI	Household	Biofilm	Bathroom-Sink	Negative
2018HondaEnv256	2018	KAUAI	Household	Dust	NA	Negative
2018HondaEnv257	2018	KAUAI	Household	Soil	NA	Negative
2018HondaEnv258	2018	KAUAI	Non-household	Biofilm	Water-fountain	Negative
2018HondaEnv259	2018	KAUAI	Natural	Biofilm	Stream-interface	Negative
2018HondaEnv260	2018	KAUAI	Non-household	Soil	NA	Negative
2018HondaEnv261	2018	KAUAI	Household	Biofilm	Showerhead	Negative
2018HondaEnv262	2018	KAUAI	Household	Biofilm	Kitchen-sink	Positive	Mycobacterium-chelonae
2018HondaEnv263	2018	KAUAI	Household	Dust	NA	Negative
2018HondaEnv264	2018	KAUAI	Household	Soil	NA	Negative
2018HondaEnv265	2018	KAUAI	Non-household	Biofilm	Bathroom-Sink	Negative
2018HondaEnv266	2018	KAUAI	Non-household	Biofilm	Water-fountain	Negative
2018HondaEnv267	2018	KAUAI	Non-household	Soil	NA	Positive	Mycobacterium-abscessus
2018HondaEnv268	2018	KAUAI	Non-household	Biofilm	Sink	Negative
2018HondaEnv269	2018	KAUAI	Non-household	Biofilm	Showerhead	Negative
2018HondaEnv270	2018	KAUAI	Non-household	Soil	NA	Negative
2018HondaEnv271	2018	KAUAI	Non-household	Biofilm	Sink	Positive	Mycobacterium-porcinum
2018HondaEnv272	2018	KAUAI	Non-household	Soil	NA	Negative
2018HondaEnv273	2018	KAUAI	Household	Biofilm	Showerhead	Negative
2018HondaEnv274	2018	KAUAI	Household	Biofilm	Kitchen-sink	Positive	Mycobacterium-gordonae
2018HondaEnv275	2018	KAUAI	Household	Dust	NA	Negative
2018HondaEnv276	2018	KAUAI	Household	Soil	NA	Negative
2018HondaEnv277	2018	KAUAI	Non-household	Biofilm	Bathroom-Sink	Negative
2018HondaEnv278	2018	KAUAI	Non-household	Biofilm	Water-fountain	Positive	Mycobacterium-abscessus
2018HondaEnv279	2018	KAUAI	Non-household	Soil	NA	Negative
2018HondaEnv280	2018	KAUAI	Household	Biofilm	Showerhead	Negative
2018HondaEnv281	2018	KAUAI	Household	Biofilm	Kitchen-sink	Negative
2018HondaEnv282	2018	KAUAI	Household	Dust	NA	Negative
2018HondaEnv283	2018	KAUAI	Household	Soil	NA	Negative
2018HondaEnv284	2018	OAHU	Household	Biofilm	Showerhead	Negative
2018HondaEnv285	2018	OAHU	Household	Biofilm	Kitchen-sink	Positive	Mycobacterium-abscessus
2018HondaEnv286	2018	OAHU	Household	Dust	NA	Negative
2018HondaEnv287	2018	OAHU	Household	Soil	NA	Negative
2018HondaEnv288	2018	OAHU	Household	Biofilm	Showerhead	Positive	Mycobacterium-porcinum
2018HondaEnv289	2018	OAHU	Household	Biofilm	Kitchen-sink	Negative
2018HondaEnv290	2018	OAHU	Household	Dust	NA	Negative
2018HondaEnv291	2018	OAHU	Household	Soil	NA	Positive	Mycobacterium-arabiense
2018HondaEnv292	2018	OAHU	Household	Biofilm	Showerhead	Negative
2018HondaEnv293	2018	OAHU	Household	Biofilm	Kitchen-sink	Positive	Mycobacterium-abscessus
2018HondaEnv294	2018	OAHU	Household	Dust	NA	Negative
2018HondaEnv295	2018	OAHU	Household	Soil	NA	Positive	Mycobacterium-gallinarum
2018HondaEnv296	2018	OAHU	Non-household	Biofilm	Hose	Negative
2018HondaEnv297	2018	OAHU	Non-household	Biofilm	Drainage	Negative
2018HondaEnv298	2018	OAHU	Non-household	Biofilm	Drainage	Positive	Mycobacterium-phocaicum	Mycobacterium-abscessus
2018HondaEnv299	2018	OAHU	Non-household	Soil	NA	Negative
2018HondaEnv300	2018	OAHU	Non-household	Biofilm	Sink	Positive	Mycobacterium-chimaera
2018HondaEnv301	2018	OAHU	Non-household	Biofilm	Water-fountain	Positive	Mycobacterium-gordonae
2018HondaEnv302	2018	OAHU	Non-household	Biofilm	Hose	Positive	Mycobacterium-porcinum
2018HondaEnv303	2018	OAHU	Non-household	Soil	NA	Negative
2018HondaEnv304	2018	OAHU	Non-household	Soil	NA	Negative
2018HondaEnv305	2018	OAHU	Non-household	Biofilm	Hand-dryer	Negative
2018HondaEnv306	2018	OAHU	Non-household	Biofilm	Sink	Negative
2018HondaEnv307	2018	OAHU	Non-household	Biofilm	Water-fountain	Positive	Mycobacterium-chubuense
2018HondaEnv308	2018	OAHU	Non-household	Biofilm	Water-fountain	Positive	Mycobacterium-abscessus	Mycobacterium-chelonae
2018HondaEnv309	2018	OAHU	Non-household	Biofilm	Water-fountain	Negative
2018HondaEnv310	2018	OAHU	Non-household	Biofilm	Water-fountain	Positive	Mycobacterium-abscessus
2018HondaEnv311	2018	OAHU	Non-household	Soil	NA	Positive	Mycobacterium-fortuitum
2018HondaEnv312	2018	OAHU	Non-household	Soil	NA	Negative
2018HondaEnv313	2018	OAHU	Non-household	Biofilm	Sink	Negative
2018HondaEnv314	2018	OAHU	Non-household	Soil	NA	Negative
2018HondaEnv315	2018	OAHU	Non-household	Biofilm	Showerhead	Positive	Mycobacterium-iranicum
2018HondaEnv316	2018	OAHU	Household	Biofilm	Showerhead	Negative
2018HondaEnv317	2018	OAHU	Household	Biofilm	Kitchen-sink	Negative
2018HondaEnv318	2018	OAHU	Household	Dust	NA	Negative
2018HondaEnv319	2018	OAHU	Household	Soil	NA	Negative
2018HondaEnv320	2018	OAHU	Household	Biofilm	Showerhead	Negative
2018HondaEnv321	2018	OAHU	Household	Biofilm	Kitchen-sink	Positive	Mycobacterium-porcinum	Mycobacterium-gordonae
2018HondaEnv322	2018	OAHU	Household	Dust	NA	Negative
2018HondaEnv323	2018	OAHU	Household	Soil	NA	Negative
2018HondaEnv324	2018	KAUAI	Non-household	Biofilm	Beach-Showerhead	Negative
2018HondaEnv325	2018	KAUAI	Non-household	Biofilm	Sink	Negative
2018HondaEnv326	2018	KAUAI	Non-household	Soil	NA	Negative
2018HondaEnv327	2018	KAUAI	Non-household	Biofilm	NP	Negative
2018HondaEnv328	2018	KAUAI	Non-household	Biofilm	Showerhead	Negative
2018HondaEnv329	2018	KAUAI	Non-household	Soil	NA	Positive	Mycobacterium-smegmatis
2018HondaEnv330	2018	KAUAI	Non-household	Soil	NA	Negative
2018HondaEnv331	2018	KAUAI	Non-household	Biofilm	Beach-Showerhead	Negative
2018HondaEnv332	2018	KAUAI	Non-household	Biofilm	Sink	Positive	Mycobacterium-phocaicum
2018HondaEnv333	2018	KAUAI	Non-household	Soil	NA	Positive	Mycobacterium-neoaurum
2018HondaEnv334	2018	KAUAI	Non-household	Biofilm	Gutter	Positive	Mycobacterium-chelonae
2018HondaEnv335	2018	KAUAI	Non-household	Soil	NA	Negative
2018HondaEnv336	2018	KAUAI	Non-household	Biofilm	Ditch	Positive	Mycobacterium-colombiense
2018HondaEnv337	2018	KAUAI	Non-household	Biofilm	Ditch	Negative
2018HondaEnv338	2018	KAUAI	Non-household	Biofilm	Drainage	Negative
2018HondaEnv339	2018	KAUAI	Non-household	Biofilm	Drainage	Negative
2018HondaEnv340	2018	KAUAI	Non-household	Dust	NA	Negative
2018HondaEnv341	2018	KAUAI	Non-household	Biofilm	Sink	Negative
2018HondaEnv342	2018	KAUAI	Non-household	Biofilm	Beach-Showerhead	Negative
2018HondaEnv343	2018	KAUAI	Non-household	Soil	NA	Positive	Mycobacterium-rutilum	Mycobacterium-wolinskyi
2018HondaEnv344	2018	KAUAI	Household	Biofilm	Showerhead	Negative
2018HondaEnv345	2018	KAUAI	Household	Soil	NA	Negative
2018HondaEnv346	2018	KAUAI	Non-household	Soil	NA	Positive	Mycobacterium-bacteremicum
2018HondaEnv347	2018	KAUAI	Non-household	Biofilm	Ditch	Negative
2018HondaEnv348	2018	KAUAI	Household	Biofilm	Showerhead	Positive	Mycobacterium-porcinum
2018HondaEnv349	2018	KAUAI	Household	Soil	NA	Negative
2018HondaEnv350	2018	KAUAI	Non-household	Soil	NA	Negative
2018HondaEnv351	2018	KAUAI	Non-household	Biofilm	Ditch	Positive	Mycobacterium-chelonae
2018HondaEnv352	2018	KAUAI	Household	Biofilm	Showerhead	Positive	Mycobacterium-chimaera	Mycobacterium-porcinum
2018HondaEnv353	2018	KAUAI	Household	Soil	NA	Negative
2018HondaEnv354	2018	KAUAI	Household	Biofilm	Showerhead	Positive	Mycobacterium-chimaera
2018HondaEnv355	2018	KAUAI	Household	Soil	NA	Negative
2018HondaEnv356	2018	KAUAI	Natural	Biofilm	Stream-interface	Negative
2018HondaEnv357	2018	KAUAI	Natural	Biofilm	Stream-interface	Negative
2018HondaEnv358	2018	KAUAI	Natural	Soil	NA	Positive	Mycobacterium-rhodesiae	Mycobacterium-litorale
2018HondaEnv359	2018	KAUAI	Non-household	Biofilm	Ditch	Negative
2018HondaEnv360	2018	KAUAI	Non-household	Biofilm	Showerhead	Negative
2018HondaEnv361	2018	KAUAI	Non-household	Biofilm	Showerhead	Negative
2018HondaEnv362	2018	OAHU	Non-household	Biofilm	Showerhead	Negative
2018HondaEnv363	2018	OAHU	Non-household	Biofilm	Bathroom-Sink	Negative
2018HondaEnv364	2018	OAHU	Non-household	Dust	NA	Negative
2018HondaEnv365	2018	KAUAI	Non-household	Biofilm	Bath-tub	Negative
2018HondaEnv366	2018	KAUAI	Non-household	Biofilm	Bathroom-Sink	Negative
2018HondaEnv367	2018	KAUAI	Non-household	Biofilm	Kitchen-sink	Negative
2018HondaEnv368	2018	KAUAI	Non-household	Biofilm	Showerhead	Negative
2018HondaEnv369	2018	KAUAI	Non-household	Biofilm	Bathroom-Sink	Positive	Mycobacterium-gordonae
2018HondaEnv370	2018	KAUAI	Non-household	Biofilm	Bathroom-Sink	Positive	Mycobacterium-gordonae	Mycobacterium-chimaera
2018HondaEnv371	2018	KAUAI	Non-household	Biofilm	Kitchen-sink	Negative
2018HondaEnv372	2018	KAUAI	Non-household	Biofilm	Kitchen-sink	Negative
2018HondaEnv373	2018	KAUAI	Non-household	Dust	NA	Negative
2018HondaEnv374	2018	KAUAI	Non-household	Biofilm	Bathroom-Sink	Negative
2018HondaEnv375	2018	KAUAI	Non-household	Biofilm	Showerhead	Negative
2018HondaEnv376	2018	KAUAI	Non-household	Biofilm	Bathroom-Sink	Negative
2018HondaEnv377	2018	KAUAI	Non-household	Biofilm	Bathroom-Sink	Negative
2018HondaEnv378	2018	KAUAI	Household	Biofilm	Showerhead	Positive	Mycobacterium-gordonae
2018HondaEnv379	2018	KAUAI	Household	Biofilm	Kitchen-sink	Negative
2018HondaEnv380	2018	KAUAI	Household	Dust	NA	Negative
2018HondaEnv381	2018	KAUAI	Household	Soil	NA	Positive	Mycobacterium-alvei	Mycobacterium-frederiksbergense
2018HondaEnv382	2018	KAUAI	Non-household	Soil	NA	Negative
2018HondaEnv383	2018	KAUAI	Non-household	Biofilm	Tree	Negative
2018HondaEnv384	2018	KAUAI	Natural	Biofilm	Log	Negative
2018HondaEnv385	2018	KAUAI	Natural	Biofilm	Rock	Positive	Mycobacterium-abscessus
2018HondaEnv386	2018	KAUAI	Household	Biofilm	Showerhead	Negative
2018HondaEnv387	2018	KAUAI	Household	Biofilm	Kitchen-sink	Negative
2018HondaEnv388	2018	KAUAI	Household	Dust	NA	Negative
2018HondaEnv389	2018	KAUAI	Household	Soil	NA	Negative
2018HondaEnv390	2018	KAUAI	Household	Biofilm	Showerhead	Negative
2018HondaEnv391	2018	KAUAI	Household	Biofilm	Kitchen-sink	Negative
2018HondaEnv392	2018	KAUAI	Household	Biofilm	Bathroom-Sink	Negative
2018HondaEnv393	2018	KAUAI	Household	Soil	NA	Positive	Mycobacterium-neoaurum
2018HondaEnv394	2018	KAUAI	Non-household	Biofilm	Bathroom-Sink	Positive	Mycobacterium-phocaicum
2018HondaEnv395	2018	KAUAI	Non-household	Biofilm	Showerhead	Negative
2018HondaEnv396	2018	KAUAI	Natural	Biofilm	Stream-interface	Negative
2018HondaEnv397	2018	KAUAI	Natural	Soil	NA	Negative
2018HondaEnv398	2018	KAUAI	Natural	Biofilm	Stream-interface	Negative
2018HondaEnv399	2018	KAUAI	Non-household	Biofilm	Drainage	Negative
2018HondaEnv400	2018	KAUAI	Non-household	Soil	NA	Positive	Mycobacterium-moriokaense
2018HondaEnv401	2018	KAUAI	Non-household	Biofilm	Puddle	Negative
2018HondaEnv402	2018	KAUAI	Household	Biofilm	Showerhead	Negative
2018HondaEnv403	2018	KAUAI	Household	Biofilm	Showerhead	Negative
2018HondaEnv404	2018	KAUAI	Household	Biofilm	Sink	Negative
2018HondaEnv405	2018	KAUAI	Household	Soil	NA	Positive	Mycobacterium-litorale	Mycobacterium-madagascariense
2018HondaEnv406	2018	KAUAI	Household	Biofilm	Showerhead	Positive	Mycobacterium-abscessus
2018HondaEnv407	2018	KAUAI	Household	Biofilm	Kitchen-sink	Positive	Mycobacterium-paragordonae	Mycobacterium-porcinum
2018HondaEnv408	2018	KAUAI	Household	Dust	NA	Negative
2018HondaEnv409	2018	KAUAI	Household	Soil	NA	Negative
2018HondaEnv410	2018	KAUAI	Natural	Biofilm	Stream-interface	Negative
2018HondaEnv411	2018	KAUAI	Natural	Biofilm	Swamp	Negative
2018HondaEnv412	2018	KAUAI	Natural	Soil	NA	Negative
2018HondaEnv413	2018	KAUAI	Non-household	Biofilm	Puddle	Negative
2018HondaEnv414	2018	KAUAI	Household	Biofilm	Showerhead	Positive	Mycobacterium-mucogenicum	Mycobacterium-porcinum
2018HondaEnv415	2018	KAUAI	Household	Biofilm	Kitchen-sink	Negative
2018HondaEnv416	2018	KAUAI	Household	Dust	NA	Negative
2018HondaEnv417	2018	KAUAI	Non-household	Biofilm	Bathroom-Sink	Negative
2018HondaEnv418	2018	KAUAI	Non-household	Biofilm	Water-fountain	Negative
2018HondaEnv419	2018	KAUAI	Non-household	Biofilm	Beach-Showerhead	Negative
2018HondaEnv420	2018	KAUAI	Non-household	Soil	NA	Positive	Mycobacterium-aurum
2018HondaEnv421	2018	KAUAI	Non-household	Dust	NA	Negative
2018HondaEnv422	2018	KAUAI	Non-household	Biofilm	Sink	Negative
2018HondaEnv423	2018	KAUAI	Non-household	Biofilm	Pipe	Negative
2018HondaEnv424	2018	KAUAI	Non-household	Soil	NA	Negative
2018HondaEnv425	2018	KAUAI	Non-household	Dust	NA	Negative
2018HondaEnv426	2018	KAUAI	Non-household	Biofilm	Sink	Negative
2018HondaEnv427	2018	KAUAI	Non-household	Biofilm	Pipe	Negative
2018HondaEnv428	2018	KAUAI	Non-household	Soil	NA	Negative
2018HondaEnv429	2018	KAUAI	Non-household	Biofilm	Sink	Negative
2018HondaEnv430	2018	KAUAI	Non-household	Biofilm	Water-fountain	Negative
2018HondaEnv431	2018	KAUAI	Non-household	Biofilm	Pipe	Negative
2018HondaEnv432	2018	KAUAI	Non-household	Soil	NA	Negative
2018HondaEnv433	2018	KAUAI	Non-household	Biofilm	Sink	Positive	Mycobacterium-chelonae
2018HondaEnv434	2018	KAUAI	Non-household	Biofilm	Showerhead	Negative
2018HondaEnv435	2018	KAUAI	Non-household	Biofilm	Pipe	Negative
2018HondaEnv436	2018	KAUAI	Non-household	Soil	NA	Negative
2018HondaEnv437	2018	KAUAI	Household	Biofilm	Showerhead	Positive	Mycobacterium-abscessus
2018HondaEnv438	2018	KAUAI	Household	Biofilm	Kitchen-sink	Negative
2018HondaEnv439	2018	KAUAI	Household	Dust	NA	Negative
2018HondaEnv440	2018	KAUAI	Household	Soil	NA	Positive	Mycobacterium-abscessus
2018HondaEnv441	2018	KAUAI	Household	Biofilm	Showerhead	Negative
2018HondaEnv442	2018	KAUAI	Household	Biofilm	Kitchen-sink	Negative
2018HondaEnv443	2018	KAUAI	Household	Dust	NA	Negative
2018HondaEnv444	2018	KAUAI	Household	Soil	NA	Negative
2018HondaEnv445	2018	KAUAI	Household	Biofilm	Showerhead	Negative
2018HondaEnv446	2018	KAUAI	Household	Biofilm	Sink	Negative
2018HondaEnv447	2018	KAUAI	Household	Dust	NA	Negative
2018HondaEnv448	2018	KAUAI	Household	Soil	NA	Negative
2018HondaEnv449	2018	KAUAI	Non-household	Biofilm	Bathroom-Sink	Negative
2018HondaEnv450	2018	KAUAI	Non-household	Biofilm	Hot-tub	Negative
2018HondaEnv451	2018	KAUAI	Non-household	Soil	NA	Negative
2018HondaEnv452	2018	KAUAI	Non-household	Biofilm	Trough	Negative
2018HondaEnv453	2018	KAUAI	Natural	Biofilm	Rock	Positive	Mycobacterium-chelonae
2018HondaEnv454	2018	KAUAI	Natural	Biofilm	Root	Negative
2018HondaEnv455	2018	KAUAI	Natural	Soil	NA	Negative
2018HondaEnv456	2018	KAUAI	Natural	Biofilm	Rock	Negative
2018HondaEnv457	2018	KAUAI	Natural	Biofilm	Rock	Negative
2018HondaEnv458	2018	KAUAI	Household	Biofilm	Showerhead	Negative
2018HondaEnv459	2018	KAUAI	Household	Biofilm	Sink	Negative
2018HondaEnv460	2018	KAUAI	Household	Soil	NA	Positive	Mycobacterium-abscessus
2018HondaEnv461	2018	KAUAI	Household	Biofilm	Bucket	Negative
2018HondaEnv462	2018	KAUAI	Non-household	Dust	NA	Negative
2018HondaEnv463	2018	KAUAI	Non-household	Biofilm	Sink	Negative
2018HondaEnv464	2018	KAUAI	Non-household	Biofilm	Pipe	Negative
2018HondaEnv465	2018	KAUAI	Non-household	Soil	NA	Positive	Mycobacterium-porcinum
2018HondaEnv466	2018	KAUAI	Non-household	Soil	NA	Negative
2018HondaEnv467	2018	KAUAI	Non-household	Biofilm	Bridge	Negative
2018HondaEnv468	2018	KAUAI	Non-household	Biofilm	Rope-swing	Negative
2018HondaEnv469	2018	KAUAI	Natural	Biofilm	Pond	Negative
2018HondaEnv470	2018	KAUAI	Natural	Biofilm	Pond	Negative
2018HondaEnv471	2018	KAUAI	Natural	Biofilm	Waterfall	Negative
2018HondaEnv472	2018	KAUAI	Natural	Biofilm	Stream-interface	Negative
2018HondaEnv473	2018	KAUAI	Natural	Soil	NA	Negative
2018HondaEnv474	2018	KAUAI	Natural	Biofilm	Waterfall	Negative
2018HondaEnv475	2018	KAUAI	Natural	Biofilm	Pond	Negative
2018HondaEnv476	2018	KAUAI	Natural	Soil	NA	Negative
2018HondaEnv477	2018	KAUAI	Natural	Biofilm	Rock	Negative
2018HondaEnv478	2018	KAUAI	Household	Biofilm	Showerhead	Positive	Mycobacterium-porcinum
2018HondaEnv479	2018	KAUAI	Household	Biofilm	Kitchen-sink	Positive	Mycobacterium-porcinum
2018HondaEnv480	2018	KAUAI	Household	Dust	NA	Negative
2018HondaEnv481	2018	KAUAI	Household	Soil	NA	Positive	Mycobacterium-paragordonae	Mycobacterium-boenickei
2018HondaEnv482	2018	KAUAI	Household	Biofilm	Showerhead	Negative
2018HondaEnv483	2018	KAUAI	Household	Biofilm	Kitchen-sink	Positive	Mycobacterium-gordonae
2018HondaEnv484	2018	KAUAI	Household	Dust	NA	Negative
2018HondaEnv485	2018	KAUAI	Household	Soil	NA	Negative
2018HondaEnv486	2018	KAUAI	Natural	Biofilm	Stream-interface	Negative
2018HondaEnv487	2018	KAUAI	Natural	Biofilm	Stream-interface	Negative
2018HondaEnv488	2018	KAUAI	Non-household	Biofilm	Pipe	Negative
2018HondaEnv489	2018	KAUAI	Non-household	Soil	NA	Positive	Mycobacterium-arceuilense
2018HondaEnv490	2018	KAUAI	Non-household	Biofilm	Bathroom-Sink	Positive	Mycobacterium-porcinum
2018HondaEnv491	2018	KAUAI	Natural	Biofilm	Log	Negative
2018HondaEnv492	2018	KAUAI	Non-household	Soil	NA	Negative
2018HondaEnv493	2018	KAUAI	Natural	Biofilm	Pig-track	Negative
2018HondaEnv494	2018	KAUAI	Household	Biofilm	Showerhead	Negative
2018HondaEnv495	2018	KAUAI	Household	Biofilm	Kitchen-sink	Negative
2018HondaEnv496	2018	KAUAI	Household	Dust	NA	Positive	Mycobacterium-chelonae	Mycobacterium-neoaurum	Mycobacterium-porcinum
2018HondaEnv497	2018	KAUAI	Household	Soil	NA	Negative
2018HondaEnv498	2018	KAUAI	Natural	Biofilm	Root	Negative
2018HondaEnv499	2018	KAUAI	Natural	Biofilm	Leaf	Negative
2018HondaEnv500	2018	KAUAI	Natural	Biofilm	Rock	Negative
2018HondaEnv501	2018	KAUAI	Household	Biofilm	Showerhead	Negative
2018HondaEnv502	2018	KAUAI	Household	Biofilm	Kitchen-sink	Positive	Mycobacterium-chelonae
2018HondaEnv503	2018	KAUAI	Household	Dust	NA	Negative
2018HondaEnv504	2018	KAUAI	Household	Soil	NA	Positive	Mycobacterium-gallinarum	Mycobacterium-conceptionense
2018HondaEnv505	2018	KAUAI	Household	Biofilm	Showerhead	Negative
2018HondaEnv506	2018	KAUAI	Household	Biofilm	Kitchen-sink	Negative
2018HondaEnv507	2018	KAUAI	Household	Dust	NA	Negative
2018HondaEnv508	2018	KAUAI	Household	Soil	NA	Positive	Mycobacterium-septicum
2018HondaEnv509	2018	KAUAI	Non-household	Soil	NA	Positive	Mycobacterium-moriokaense
2018HondaEnv510	2018	KAUAI	Non-household	Biofilm	Dock	Negative
2018HondaEnv511	2018	KAUAI	Natural	Biofilm	Log	Negative
2018HondaEnv512	2018	KAUAI	Natural	Biofilm	Rock	Negative
2018HondaEnv513	2018	KAUAI	Non-household	Biofilm	Beach-Showerhead	Negative
2018HondaEnv514	2018	KAUAI	Non-household	Soil	NA	Negative
2018HondaEnv515	2018	KAUAI	Non-household	Biofilm	Dock	Negative
2018HondaEnv516	2018	KAUAI	Natural	Biofilm	Rock	Negative
2018HondaEnv517	2018	KAUAI	Non-household	Biofilm	Sink	Negative
2018HondaEnv518	2018	KAUAI	Non-household	Biofilm	Water-fountain	Negative
2018HondaEnv519	2018	KAUAI	Non-household	Soil	NA	Negative
2018HondaEnv520	2018	KAUAI	Non-household	Biofilm	Toilet	Negative
2018HondaEnv521	2018	KAUAI	Household	Biofilm	Showerhead	Positive	Mycobacterium-porcinum
2018HondaEnv522	2018	KAUAI	Household	Biofilm	Kitchen-sink	Negative
2018HondaEnv523	2018	KAUAI	Household	Dust	NA	Negative
2018HondaEnv524	2018	KAUAI	Household	Soil	NA	Negative
2018HondaEnv525	2018	KAUAI	Household	Biofilm	Showerhead	Positive	Mycobacterium-mucogenicum
2018HondaEnv526	2018	KAUAI	Household	Biofilm	Kitchen-sink	Positive	Mycobacterium-abscessus
2018HondaEnv527	2018	KAUAI	Household	Dust	NA	Positive	Mycobacterium-neoaurum
2018HondaEnv528	2018	KAUAI	Household	Soil	NA	Positive	Mycobacterium-abscessus
2018HondaEnv529	2018	KAUAI	Non-household	Biofilm	Kitchen-sink	Positive	Mycobacterium-chelonae
2018HondaEnv530	2018	KAUAI	Non-household	Biofilm	Sink	Negative
2018HondaEnv531	2018	KAUAI	Non-household	Soil	NA	Positive	Mycobacterium-gallinarum	Mycobacterium-alvei
2018HondaEnv532	2018	KAUAI	Non-household	Biofilm	Showerhead	Negative
2018HondaEnv533	2018	KAUAI	Non-household	Soil	NA	Negative
2018HondaEnv534	2018	KAUAI	Natural	Biofilm	Rock	Negative
2018HondaEnv535	2018	KAUAI	Non-household	Biofilm	Trashcan	Negative
2018HondaEnv536	2018	KAUAI	Natural	Biofilm	Stream-interface	Negative
2018HondaEnv537	2018	KAUAI	Natural	Biofilm	Stream-interface	Positive	Mycobacterium-psychrotolerans
2018HondaEnv538	2018	KAUAI	Non-household	Biofilm	Beach-Showerhead	Positive	Mycobacterium-chelonae
2018HondaEnv539	2018	KAUAI	Non-household	Soil	NA	Negative
2018HondaEnv540	2018	KAUAI	Non-household	Biofilm	Showerhead	Negative
2018HondaEnv541	2018	KAUAI	Natural	Biofilm	Stream-interface	Negative
2018HondaEnv542	2018	KAUAI	Natural	Biofilm	Leaf	Negative
2018HondaEnv543	2018	KAUAI	Natural	Soil	NA	Negative
2018HondaEnv544	2018	KAUAI	Non-household	Biofilm	Water-fountain	Negative
2018HondaEnv545	2018	KAUAI	Non-household	Biofilm	Ice-machine	Negative
2018HondaEnv546	2018	KAUAI	Non-household	Soil	NA	Positive	Mycobacterium-poriferae	Mycobacterium-rhodesiae
2018HondaEnv547	2018	KAUAI	Natural	Biofilm	Bay	Negative
2018HondaEnv548	2018	KAUAI	Household	Biofilm	Showerhead	Negative
2018HondaEnv549	2018	KAUAI	Household	Biofilm	Sink	Positive	Mycobacterium-peregrinum
2018HondaEnv550	2018	KAUAI	Household	Dust	NA	Negative
2018HondaEnv551	2018	KAUAI	Household	Soil	NA	Negative
2018HondaEnv552	2018	KAUAI	Household	Biofilm	Showerhead	Negative
2018HondaEnv553	2018	KAUAI	Household	Biofilm	Sink	Negative
2018HondaEnv554	2018	KAUAI	Household	Dust	NA	Negative
2018HondaEnv555	2018	KAUAI	Household	Soil	NA	Negative
2018HondaEnv556	2018	KAUAI	Non-household	Biofilm	Beach-Showerhead	Negative
2018HondaEnv557	2018	KAUAI	Natural	Biofilm	Stream-interface	Negative
2018HondaEnv558	2018	KAUAI	Non-household	Soil	NA	Negative
2018HondaEnv559	2018	KAUAI	Non-household	Biofilm	Pipe	Negative
2018HondaEnv560	2018	KAUAI	Natural	Biofilm	Grass	Negative
2018HondaEnv561	2018	KAUAI	Natural	Biofilm	Tree	Negative
2018HondaEnv562	2018	KAUAI	Non-household	Soil	NA	Negative
2018HondaEnv563	2018	KAUAI	Natural	Biofilm	Rock	Negative
2018HondaEnv564	2018	KAUAI	Household	Biofilm	Showerhead	Negative
2018HondaEnv565	2018	KAUAI	Household	Biofilm	Kitchen-sink	Negative
2018HondaEnv566	2018	KAUAI	Household	Dust	NA	Negative
2018HondaEnv567	2018	KAUAI	Household	Soil	NA	Negative
2018HondaEnv568	2018	HAWAII	Non-household	Biofilm	Well	Negative
2018HondaEnv569	2018	HAWAII	Non-household	Biofilm	Well	Negative
2018HondaEnv570	2018	HAWAII	Non-household	Biofilm	Well	Negative
2018HondaEnv571	2018	HAWAII	Non-household	Biofilm	Well	Negative
2018HondaEnv572	2018	HAWAII	Non-household	Biofilm	Well	Negative
2018HondaEnv573	2018	HAWAII	Non-household	Biofilm	Well	Negative
2018HondaEnv574	2018	HAWAII	Non-household	Biofilm	Well	Negative
2018HondaEnv575	2018	HAWAII	Non-household	Biofilm	Well	Negative
2018HondaEnv576	2018	HAWAII	Non-household	Biofilm	Well	Negative
2018HondaEnv577	2018	HAWAII	Non-household	Biofilm	Well	Negative
2018HondaEnv578	2018	HAWAII	Non-household	Biofilm	Well	Negative
2018HondaEnv579	2018	HAWAII	Non-household	Biofilm	Well	Negative
2018HondaEnv580	2018	HAWAII	Non-household	Biofilm	Well	Negative
2018HondaEnv581	2018	HAWAII	Non-household	Biofilm	Well	Negative
2018HondaEnv582	2018	HAWAII	Non-household	Biofilm	Well	Positive	Mycobacterium-abscessus
2018HondaEnv583	2018	HAWAII	Non-household	Biofilm	Well	Negative
2018HondaEnv584	2018	HAWAII	Non-household	Biofilm	Well	Negative
2018HondaEnv585	2018	HAWAII	Non-household	Biofilm	Well	Negative
2018HondaEnv586	2018	OAHU	Natural	Biofilm	Stream-interface	Negative
2018HondaEnv587	2018	OAHU	Natural	Soil	NA	Positive	Mycobacterium-boenickei
2018HondaEnv588	2018	OAHU	Natural	Biofilm	Tree	Negative
2018HondaEnv589	2018	OAHU	Natural	Biofilm	Tree	Negative
2018HondaEnv590	2018	OAHU	Non-household	Biofilm	Pool	Negative
2018HondaEnv591	2018	OAHU	Non-household	Biofilm	lake-dock	Negative
2018HondaEnv592	2018	OAHU	Non-household	Biofilm	Sink	Negative
2018HondaEnv593	2018	OAHU	Non-household	Soil	NA	Negative
2018HondaEnv594	2018	OAHU	Non-household	Biofilm	Bathroom-Sink	Negative
2018HondaEnv595	2018	OAHU	Non-household	Biofilm	Water-fountain	Negative
2018HondaEnv596	2018	OAHU	Non-household	Biofilm	Dock	Negative
2018HondaEnv597	2018	OAHU	Non-household	Soil	NA	Negative
2018HondaEnv598	2018	OAHU	Non-household	Biofilm	Sink	Negative
2018HondaEnv599	2018	OAHU	Non-household	Biofilm	Pool	Negative
2018HondaEnv600	2018	OAHU	Non-household	Soil	NA	Negative
2018HondaEnv601	2018	OAHU	Household	Biofilm	Showerhead	Positive	Mycobacterium-chimaera
2018HondaEnv602	2018	OAHU	Household	Biofilm	Showerhead	Negative
2018HondaEnv603	2018	OAHU	Household	Biofilm	Kitchen-sink	Negative
2018HondaEnv604	2018	OAHU	Household	Biofilm	Bathroom-Sink	Negative
2018HondaEnv605	2018	OAHU	Household	Dust	NA	Positive	Mycobacterium-marseillense	Mycobacterium-frederiksbergense
2018HondaEnv606	2018	OAHU	Household	Dust	NA	Negative
2018HondaEnv607	2018	OAHU	Household	Soil	NA	Positive	Mycobacterium-arceuilense
2018HondaEnv608	2018	OAHU	Non-household	Soil	NA	Negative
2018HondaEnv609	2018	OAHU	Non-household	Biofilm	Wood-pillar	Negative
2018HondaEnv610	2018	OAHU	Non-household	Biofilm	Concrete-pillar	Negative
2018HondaEnv611	2018	OAHU	Natural	Biofilm	Rock	Negative
2018HondaEnv612	2018	OAHU	Household	Biofilm	Showerhead	Negative
2018HondaEnv613	2018	OAHU	Household	Biofilm	Kitchen-sink	Positive	Mycobacterium-abscessus
2018HondaEnv614	2018	OAHU	Household	Dust	NA	Negative
2018HondaEnv615	2018	OAHU	Household	Soil	NA	Negative
2018HondaEnv616	2018	OAHU	Household	Biofilm	Showerhead	Negative
2018HondaEnv617	2018	OAHU	Household	Biofilm	Kitchen-sink	Negative
2018HondaEnv618	2018	OAHU	Household	Dust	NA	Negative
2018HondaEnv619	2018	OAHU	Household	Soil	NA	Negative
2018HondaEnv620	2018	OAHU	Household	Biofilm	Showerhead	Negative
2018HondaEnv621	2018	OAHU	Household	Biofilm	Kitchen-sink	Negative
2018HondaEnv622	2018	OAHU	Household	Dust	NA	Negative
2018HondaEnv623	2018	OAHU	Household	Soil	NA	Positive	Mycobacterium-chelonae
2018HondaEnv624	2018	OAHU	Non-household	Dust	NA	Negative
2018HondaEnv625	2018	OAHU	Non-household	Biofilm	Sink	Negative
2018HondaEnv626	2018	OAHU	Non-household	Soil	NA	Negative
2018HondaEnv627	2018	OAHU	Non-household	Biofilm	Aquaponic-tank	Negative
2018HondaEnv628	2018	OAHU	Non-household	Biofilm	Drainage	Negative
2018HondaEnv629	2018	OAHU	Non-household	Biofilm	Hose	Negative
2018HondaEnv630	2018	OAHU	Non-household	Soil	NA	Positive	Mycobacterium-peregrinum
2018HondaEnv631	2018	OAHU	Non-household	Biofilm	Canal	Negative
2018HondaEnv632	2018	OAHU	Household	Biofilm	Showerhead	Positive	Mycobacterium-chelonae
2018HondaEnv633	2018	OAHU	Household	Biofilm	Kitchen-sink	Positive	Mycobacterium-timonense
2018HondaEnv634	2018	OAHU	Household	Dust	NA	Negative
2018HondaEnv635	2018	OAHU	Household	Soil	NA	Negative
2018HondaEnv636	2018	OAHU	Household	Biofilm	Showerhead	Negative
2018HondaEnv637	2018	OAHU	Household	Biofilm	Kitchen-sink	Negative
2018HondaEnv638	2018	OAHU	Household	Dust	NA	Negative
2018HondaEnv639	2018	OAHU	Household	Soil	NA	Negative
2018HondaEnv640	2018	OAHU	Household	Biofilm	Showerhead	Positive	Mycobacterium-chelonae	Mycobacterium-porcinum
2018HondaEnv641	2018	OAHU	Household	Biofilm	Kitchen-sink	Negative
2018HondaEnv642	2018	OAHU	Household	Dust	NA	Negative
2018HondaEnv643	2018	OAHU	Household	Soil	NA	Negative
2018HondaEnv644	2018	OAHU	Household	Biofilm	Showerhead	Negative
2018HondaEnv645	2018	OAHU	Household	Biofilm	Kitchen-sink	Negative
2018HondaEnv646	2018	OAHU	Household	Dust	NA	Negative
2018HondaEnv647	2018	OAHU	Household	Soil	NA	Negative
2018HondaEnv648	2018	OAHU	Non-household	Dust	NA	Negative
2018HondaEnv649	2018	OAHU	Non-household	Biofilm	Sink	Negative
2018HondaEnv650	2018	OAHU	Non-household	Biofilm	Pool	Negative
2018HondaEnv651	2018	OAHU	Non-household	Soil	NA	Positive	Mycobacterium-porcinum
2018HondaEnv652	2018	OAHU	Household	Biofilm	Showerhead	Negative
2018HondaEnv653	2018	OAHU	Household	Biofilm	Kitchen-sink	Negative
2018HondaEnv654	2018	OAHU	Household	Dust	NA	Negative
2018HondaEnv655	2018	OAHU	Household	Soil	NA	Positive	Mycobacterium-fortuitum	Mycobacterium-porcinum
2018HondaEnv656	2018	OAHU	Non-household	Biofilm	Bathroom-Sink	Positive	Mycobacterium-setense
2018HondaEnv657	2018	OAHU	Non-household	Biofilm	Beach-Showerhead	Negative
2018HondaEnv658	2018	OAHU	Natural	Biofilm	Stream-interface	Negative
2018HondaEnv659	2018	OAHU	Natural	Soil	NA	Negative
2018HondaEnv660	2018	OAHU	Household	Biofilm	Showerhead	Negative
2018HondaEnv661	2018	OAHU	Household	Biofilm	Kitchen-sink	Negative
2018HondaEnv662	2018	OAHU	Household	Dust	NA	Positive	Mycobacterium-vanbaalenii
2018HondaEnv663	2018	OAHU	Household	Soil	NA	Negative
2018HondaEnv664	2018	OAHU	Household	Biofilm	Showerhead	Negative
2018HondaEnv665	2018	OAHU	Household	Biofilm	Kitchen-sink	Negative
2018HondaEnv666	2018	OAHU	Household	Dust	NA	Negative
2018HondaEnv667	2018	OAHU	Household	Soil	NA	Positive	Mycobacterium-peregrinum
2018HondaEnv668	2018	OAHU	Household	Biofilm	Showerhead	Negative
2018HondaEnv669	2018	OAHU	Household	Biofilm	Kitchen-sink	Negative
2018HondaEnv670	2018	OAHU	Household	Dust	NA	Negative
2018HondaEnv671	2018	OAHU	Household	Soil	NA	Negative
2018HondaEnv672	2018	OAHU	Household	Biofilm	Showerhead	Negative
2018HondaEnv673	2018	OAHU	Household	Biofilm	Kitchen-sink	Negative
2018HondaEnv674	2018	OAHU	Household	Dust	NA	Negative
2018HondaEnv675	2018	OAHU	Household	Soil	NA	Negative
2018HondaEnv676	2018	OAHU	Household	Biofilm	Showerhead	Negative
2018HondaEnv677	2018	OAHU	Household	Biofilm	Kitchen-sink	Negative
2018HondaEnv678	2018	OAHU	Household	Dust	NA	Negative
2018HondaEnv679	2018	OAHU	Household	Soil	NA	Negative
2018HondaEnv680	2018	OAHU	Household	Biofilm	Showerhead	Positive	Mycobacterium-porcinum
2018HondaEnv681	2018	OAHU	Household	Biofilm	Kitchen-sink	Negative
2018HondaEnv682	2018	OAHU	Household	Dust	NA	Negative
2018HondaEnv683	2018	OAHU	Household	Soil	NA	Negative
2018HondaEnv684	2018	OAHU	Household	Biofilm	Showerhead	Negative
2018HondaEnv685	2018	OAHU	Household	Biofilm	Kitchen-sink	Negative
2018HondaEnv686	2018	OAHU	Household	Dust	NA	Positive	Mycobacterium-litorale
2018HondaEnv687	2018	OAHU	Household	Soil	NA	Positive	Mycobacterium-moriokaense
2018HondaEnv688	2018	OAHU	Household	Biofilm	Showerhead	Negative
2018HondaEnv689	2018	OAHU	Household	Biofilm	Kitchen-sink	Negative
2018HondaEnv690	2018	OAHU	Household	Dust	NA	Negative
2018HondaEnv691	2018	OAHU	Household	Soil	NA	Negative
2018HondaEnv692	2018	OAHU	Household	Biofilm	Showerhead	Positive	Mycobacterium-paraffinicum
2018HondaEnv693	2018	OAHU	Household	Biofilm	Kitchen-sink	Negative
2018HondaEnv694	2018	OAHU	Household	Dust	NA	Negative
2018HondaEnv695	2018	OAHU	Household	Soil	NA	Negative
2018HondaEnv696	2018	OAHU	Household	Biofilm	Showerhead	Negative
2018HondaEnv697	2018	OAHU	Household	Biofilm	Kitchen-sink	Negative
2018HondaEnv698	2018	OAHU	Household	Dust	NA	Negative
2018HondaEnv699	2018	OAHU	Household	Soil	NA	Positive	Mycobacterium-mucogenicum
2018HondaEnv700	2018	KAUAI	Non-household	Biofilm	Sink	Negative
2018HondaEnv701	2018	KAUAI	Non-household	Biofilm	Sink	Negative
2018HondaEnv702	2018	KAUAI	Non-household	Biofilm	Bath-tub	Negative
2018HondaEnv703	2018	KAUAI	Non-household	Biofilm	Showerhead	Positive	Mycobacterium-chelonae
2018HondaEnv704	2018	KAUAI	Non-household	Biofilm	Toilet	Negative
2018HondaEnv705	2018	KAUAI	Non-household	Biofilm	Sink	Negative
2018HondaEnv706	2018	KAUAI	Non-household	Soil	NA	Positive	Mycobacterium-peregrinum
2018HondaEnv707	2018	KAUAI	Non-household	Biofilm	Sink	Negative
2018HondaEnv708	2018	KAUAI	Non-household	Biofilm	Sink	Negative
2018HondaEnv709	2018	KAUAI	Non-household	Biofilm	Sink	Negative
2018HondaEnv710	2018	KAUAI	Non-household	Soil	NA	Negative
2018HondaEnv711	2018	KAUAI	Natural	Biofilm	Stream-interface	Negative
2018HondaEnv712	2018	KAUAI	Natural	Biofilm	Rock	Negative
2018HondaEnv713	2018	KAUAI	Natural	Biofilm	Rock	Negative
2018HondaEnv714	2018	KAUAI	Non-household	Soil	NA	Positive	Mycobacterium-abscessus
2018HondaEnv715	2018	KAUAI	Non-household	Soil	NA	Positive	Mycobacterium-mucogenicum	Mycobacterium-rhodesiae	Mycobacterium-chelonae
2018HondaEnv716	2018	KAUAI	Natural	Biofilm	Rock	Negative
2018HondaEnv717	2018	KAUAI	Non-household	Biofilm	Showerhead	Negative
2018HondaEnv718	2018	KAUAI	Non-household	Biofilm	Showerhead	Negative
2018HondaEnv719	2018	KAUAI	Non-household	Soil	NA	Positive	Mycobacterium-mucogenicum
2018HondaEnv720	2018	KAUAI	Non-household	Biofilm	Sink	Negative
2018HondaEnv721	2018	KAUAI	Non-household	Biofilm	Puddle	Negative
2018HondaEnv722	2018	KAUAI	Non-household	Soil	NA	Negative
2018HondaEnv723	2018	HAWAII	Household	Biofilm	Showerhead	Negative
2018HondaEnv724	2018	HAWAII	Household	Biofilm	Showerhead	Negative
2018HondaEnv725	2018	HAWAII	Household	Biofilm	Kitchen-sink	Negative
2018HondaEnv726	2018	HAWAII	Household	Biofilm	Sink	Negative
2018HondaEnv727	2018	HAWAII	Household	Biofilm	Sink	Negative
2018HondaEnv728	2018	HAWAII	Household	Dust	NA	Negative
2018HondaEnv729	2018	HAWAII	Household	Biofilm	Showerhead	Positive	Mycobacterium-abscessus
2018HondaEnv730	2018	HAWAII	Household	Biofilm	Showerhead	Negative
2018HondaEnv731	2018	HAWAII	Household	Biofilm	Kitchen-sink	Positive	Mycobacterium-porcinum	Mycobacterium-chelonae
2018HondaEnv732	2018	HAWAII	Non-household	Soil	NA	Negative
2018HondaEnv733	2018	HAWAII	Non-household	Soil	NA	Negative
2018HondaEnv734	2018	HAWAII	Non-household	Soil	NA	Negative
2018HondaEnv735	2018	HAWAII	Non-household	Soil	NA	Negative
2018HondaEnv736	2018	HAWAII	Non-household	Soil	NA	Negative
2018HondaEnv737	2018	HAWAII	Non-household	Soil	NA	Negative
2018HondaEnv738	2018	OAHU	Non-household	Dust	NA	Negative
2018HondaEnv739	2018	OAHU	Non-household	Dust	NA	Negative
2018HondaEnv740	2018	OAHU	Non-household	Dust	NA	Negative
2018HondaEnv741	2018	MAUI	Household	Biofilm	Showerhead	Negative
2018HondaEnv742	2018	MAUI	Household	Biofilm	Kitchen-sink	Negative
2018HondaEnv743	2018	MAUI	Household	Dust	NA	Negative
2018HondaEnv744	2018	MAUI	Household	Soil	NA	Positive	Mycobacterium-neoaurum	Mycobacterium-canariasense	Mycobacterium-peregrinum
2018HondaEnv745	2018	MAUI	Non-household	Soil	NA	Positive	Mycobacterium-gallinarum
2018HondaEnv746	2018	MAUI	Non-household	Biofilm	Concrete	Negative
2018HondaEnv747	2018	MAUI	Non-household	Biofilm	Golf-course-sprinkler	Negative
2018HondaEnv748	2018	MAUI	Natural	Biofilm	Leaf	Negative
2018HondaEnv749	2018	MAUI	Household	Biofilm	Showerhead	Positive	Mycobacterium-mucogenicum
2018HondaEnv750	2018	MAUI	Household	Biofilm	Kitchen-sink	Negative
2018HondaEnv751	2018	MAUI	Household	Dust	NA	Negative
2018HondaEnv752	2018	MAUI	Household	Soil	NA	Negative
2018HondaEnv753	2018	KAUAI	Non-household	Biofilm	Fountain	Negative
2018HondaEnv754	2018	MAUI	Non-household	Biofilm	Beach-Showerhead	Negative
2018HondaEnv755	2018	MAUI	Non-household	Biofilm	Sink	Negative
2018HondaEnv756	2018	MAUI	Non-household	Soil	NA	Negative
2018HondaEnv757	2018	MAUI	Natural	Biofilm	Rock	Negative
2018HondaEnv758	2018	MAUI	Household	Biofilm	Showerhead	Negative
2018HondaEnv759	2018	MAUI	Household	Biofilm	Kitchen-sink	Positive	Mycobacterium-chelonae
2018HondaEnv760	2018	MAUI	Household	Dust	NA	Negative
2018HondaEnv761	2018	MAUI	Household	Soil	NA	Negative
2018HondaEnv762	2018	MAUI	Household	Biofilm	Showerhead	Negative
2018HondaEnv763	2018	MAUI	Household	Biofilm	Kitchen-sink	Negative
2018HondaEnv764	2018	MAUI	Household	Dust	NA	Negative
2018HondaEnv765	2018	MAUI	Household	Soil	NA	Negative
2018HondaEnv766	2018	MAUI	Household	Biofilm	Showerhead	Negative
2018HondaEnv767	2018	MAUI	Household	Soil	NA	Negative
2018HondaEnv768	2018	OAHU	Non-household	Biofilm	Showerhead	Negative
2018HondaEnv769	2018	OAHU	Non-household	Biofilm	Kitchen-sink	Negative
2018HondaEnv770	2018	OAHU	Non-household	Biofilm	Bathroom-Sink	Negative
2018HondaEnv771	2018	OAHU	Non-household	Biofilm	Bathroom-Sink	Positive	Mycobacterium-phocaicum
2018HondaEnv772	2018	OAHU	Non-household	Biofilm	Bathroom-Sink	Negative
2018HondaEnv773	2018	HAWAII	Household	Biofilm	Showerhead	Negative
2018HondaEnv774	2018	HAWAII	Household	Biofilm	Kitchen-sink	Positive	Mycobacterium-chimaera
2018HondaEnv775	2018	HAWAII	Household	Dust	NA	Negative
2018HondaEnv776	2018	HAWAII	Household	Soil	NA	Negative
2018HondaEnv777	2018	HAWAII	Household	Biofilm	Showerhead	Negative
2018HondaEnv778	2018	HAWAII	Household	Biofilm	Kitchen-sink	Negative
2018HondaEnv779	2018	HAWAII	Household	Dust	NA	Negative
2018HondaEnv780	2018	HAWAII	Household	Soil	NA	Negative
2018HondaEnv781	2018	HAWAII	Non-household	Biofilm	Hose	Negative
2018HondaEnv782	2018	HAWAII	Non-household	Soil	NA	Negative
2018HondaEnv783	2018	HAWAII	Non-household	Biofilm	Catchment	Negative
2018HondaEnv784	2018	HAWAII	Non-household	Biofilm	Plant-pot	Negative
2018HondaEnv785	2018	HAWAII	Non-household	Soil	NA	Negative
2018HondaEnv786	2018	HAWAII	Non-household	Biofilm	Catchment	Positive	Mycobacterium-septicum	Mycobacterium-chimaera	Mycobacterium-chelonae	Mycobacterium-peregrinum
2018HondaEnv787	2018	HAWAII	Non-household	Biofilm	Catchment	Positive	Mycobacterium-chimaera	Mycobacterium-immunogenum
2018HondaEnv788	2018	HAWAII	Non-household	Biofilm	Catchment	Positive	Mycobacterium-porcinum
2018HondaEnv789	2018	HAWAII	Non-household	Biofilm	Water-fountain	Negative
2018HondaEnv790	2018	HAWAII	Non-household	Biofilm	Sink	Positive	Mycobacterium-phocaicum
2018HondaEnv791	2018	HAWAII	Non-household	Biofilm	Sink	Negative
2018HondaEnv792	2018	HAWAII	Non-household	Soil	NA	Negative
2018HondaEnv793	2018	HAWAII	Non-household	Biofilm	Water-fountain	Negative
2018HondaEnv794	2018	HAWAII	Non-household	Biofilm	Water-fountain	Positive	Mycobacterium-iranicum	Mycobacterium-chelonae
2018HondaEnv795	2018	HAWAII	Non-household	Biofilm	Sink	Negative
2018HondaEnv796	2018	HAWAII	Non-household	Soil	NA	Negative
2018HondaEnv797	2018	HAWAII	Household	Biofilm	Showerhead	Positive	Mycobacterium-paragordonae
2018HondaEnv798	2018	HAWAII	Household	Biofilm	Kitchen-sink	Positive	Mycobacterium-chelonae
2018HondaEnv799	2018	HAWAII	Household	Dust	NA	Negative
2018HondaEnv800	2018	HAWAII	Household	Soil	NA	Positive	Mycobacterium-jacuzzii
2018HondaEnv801	2018	HAWAII	Household	Biofilm	Showerhead	Negative
2018HondaEnv802	2018	HAWAII	Household	Biofilm	Kitchen-sink	Positive	Mycobacterium-conceptionense	Mycobacterium-fortuitum	Mycobacterium-avium	Mycobacterium-iranicum	Mycobacterium-gordonae
2018HondaEnv803	2018	HAWAII	Household	Dust	NA	Negative
2018HondaEnv804	2018	HAWAII	Household	Soil	NA	Negative
2018HondaEnv805	2018	HAWAII	Household	Biofilm	Showerhead	Negative
2018HondaEnv806	2018	HAWAII	Household	Biofilm	Kitchen-sink	Positive	Mycobacterium-gilvum	Mycobacterium-neoaurum	Mycobacterium-phocaicum
2018HondaEnv807	2018	HAWAII	Household	Dust	NA	Positive	Mycobacterium-porcinum
2018HondaEnv808	2018	HAWAII	Household	Soil	NA	Negative
2018HondaEnv809	2018	HAWAII	Household	Biofilm	Showerhead	Negative
2018HondaEnv810	2018	HAWAII	Household	Biofilm	Kitchen-sink	Negative
2018HondaEnv811	2018	HAWAII	Household	Dust	NA	Negative
2018HondaEnv812	2018	HAWAII	Household	Soil	NA	Negative
2018HondaEnv813	2018	HAWAII	Household	Biofilm	Showerhead	Positive	Mycobacterium-porcinum
2018HondaEnv814	2018	HAWAII	Household	Biofilm	Kitchen-sink	Positive	Mycobacterium-porcinum	Mycobacterium-chelonae
2018HondaEnv815	2018	HAWAII	Household	Dust	NA	Negative
2018HondaEnv816	2018	HAWAII	Household	Soil	NA	Negative
2018HondaEnv817	2018	HAWAII	Household	Biofilm	Showerhead	Negative
2018HondaEnv818	2018	HAWAII	Household	Biofilm	Kitchen-sink	Negative
2018HondaEnv819	2018	HAWAII	Household	Dust	NA	Negative
2018HondaEnv820	2018	HAWAII	Household	Soil	NA	Negative
2018HondaEnv821	2018	HAWAII	Non-household	Biofilm	Water-fountain	Negative
2018HondaEnv822	2018	HAWAII	Non-household	Biofilm	Sink	Negative
2018HondaEnv823	2018	HAWAII	Non-household	Biofilm	Ice-machine	Positive	Mycobacterium-lentiflavum
2018HondaEnv824	2018	HAWAII	Non-household	Soil	NA	Negative
2018HondaEnv825	2018	HAWAII	Non-household	Biofilm	Sink	Negative
2018HondaEnv826	2018	HAWAII	Non-household	Biofilm	Ice-machine	Negative
2018HondaEnv827	2018	HAWAII	Non-household	Soil	NA	Negative
2018HondaEnv828	2018	HAWAII	Non-household	Biofilm	Ditch	Negative
2018HondaEnv829	2018	HAWAII	Non-household	Biofilm	Sink	Negative
2018HondaEnv830	2018	HAWAII	Non-household	Biofilm	Sink	Negative
2018HondaEnv831	2018	HAWAII	Non-household	Soil	NA	Negative
2018HondaEnv832	2018	HAWAII	Non-household	Biofilm	Drainage	Negative
2018HondaEnv833	2018	HAWAII	Non-household	Biofilm	Sink	Negative
2018HondaEnv834	2018	HAWAII	Non-household	Soil	NA	Positive	Mycobacterium-marseillense
2018HondaEnv835	2018	HAWAII	Non-household	Biofilm	Ditch	Negative
2018HondaEnv836	2018	HAWAII	Non-household	Biofilm	Ditch	Negative
2018HondaEnv837	2018	HAWAII	Non-household	Biofilm	Sink	Negative
2018HondaEnv838	2018	HAWAII	Non-household	Soil	NA	Positive	Mycobacterium-timonense
2018HondaEnv839	2018	HAWAII	Non-household	Biofilm	Drainage	Negative
2018HondaEnv840	2018	HAWAII	Non-household	Biofilm	Drainage	Negative
2018HondaEnv841	2018	HAWAII	Household	Biofilm	Showerhead	Positive	Mycobacterium-chimaera	Mycobacterium-chelonae	Mycobacterium-avium
2018HondaEnv842	2018	HAWAII	Household	Biofilm	Kitchen-sink	Negative
2018HondaEnv843	2018	HAWAII	Household	Dust	NA	Negative
2018HondaEnv844	2018	HAWAII	Household	Soil	NA	Negative
2018HondaEnv845	2018	HAWAII	Household	Biofilm	Showerhead	Negative
2018HondaEnv846	2018	HAWAII	Household	Biofilm	Kitchen-sink	Negative
2018HondaEnv847	2018	HAWAII	Household	Dust	NA	Negative
2018HondaEnv848	2018	HAWAII	Household	Soil	NA	Negative
2018HondaEnv849	2018	HAWAII	Household	Biofilm	Showerhead	Negative
2018HondaEnv850	2018	HAWAII	Household	Biofilm	Kitchen-sink	Negative
2018HondaEnv851	2018	HAWAII	Household	Dust	NA	Negative
2018HondaEnv852	2018	HAWAII	Household	Soil	NA	Negative
2018HondaEnv853	2018	HAWAII	Household	Biofilm	Showerhead	Negative
2018HondaEnv854	2018	HAWAII	Household	Biofilm	Kitchen-sink	Negative
2018HondaEnv855	2018	HAWAII	Household	Dust	NA	Negative
2018HondaEnv856	2018	HAWAII	Household	Soil	NA	Negative
2018HondaEnv857	2018	HAWAII	Non-household	Biofilm	Pool	Negative
2018HondaEnv858	2018	HAWAII	Non-household	Soil	NA	Negative
2018HondaEnv859	2018	HAWAII	Non-household	Biofilm	Catchment	Negative
2018HondaEnv860	2018	HAWAII	Non-household	Biofilm	Plant-pot	Negative
2018HondaEnv861	2018	HAWAII	Non-household	Biofilm	Hose	Negative
2018HondaEnv862	2018	HAWAII	Non-household	Soil	NA	Negative
2018HondaEnv863	2018	HAWAII	Non-household	Biofilm	Catchment	Negative
2018HondaEnv864	2018	HAWAII	Non-household	Biofilm	Catchment	Negative
2018HondaEnv865	2018	HAWAII	Non-household	Biofilm	Water-fountain	Negative
2018HondaEnv866	2018	HAWAII	Non-household	Biofilm	Water-fountain	Negative
2018HondaEnv867	2018	HAWAII	Non-household	Biofilm	Beach-Showerhead	Negative
2018HondaEnv868	2018	HAWAII	Non-household	Soil	NA	Negative
2018HondaEnv869	2018	HAWAII	Household	Biofilm	Showerhead	Negative
2018HondaEnv870	2018	HAWAII	Household	Biofilm	Kitchen-sink	Negative
2018HondaEnv871	2018	HAWAII	Household	Dust	NA	Negative
2018HondaEnv872	2018	HAWAII	Household	Soil	NA	Negative
2018HondaEnv873	2018	OAHU	Household	Biofilm	Showerhead	Negative
2018HondaEnv874	2018	OAHU	Household	Biofilm	Kitchen-sink	Negative
2018HondaEnv875	2018	OAHU	Household	Dust	NA	Negative
2018HondaEnv876	2018	OAHU	Household	Soil	NA	Negative
2018HondaEnv877	2018	OAHU	Household	Biofilm	Showerhead	Positive	Mycobacterium-porcinum	Mycobacterium-chelonae
2018HondaEnv878	2018	OAHU	Household	Biofilm	Kitchen-sink	Positive	Mycobacterium-porcinum
2018HondaEnv879	2018	OAHU	Household	Soil	NA	Positive	Mycobacterium-bacteremicum
2018HondaEnv880	2018	OAHU	Natural	Biofilm	Stream-interface	Negative
2018HondaEnv881	2018	OAHU	Natural	Biofilm	Stream-interface	Negative
2018HondaEnv882	2018	OAHU	Natural	Biofilm	Stream-interface	Negative
2018HondaEnv883	2018	OAHU	Natural	Biofilm	Stream-interface	Negative
2018HondaEnv884	2018	OAHU	Natural	Biofilm	Stream-interface	Negative
2018HondaEnv885	2018	OAHU	Natural	Biofilm	Stream-interface	Negative
2018HondaEnv886	2018	OAHU	Natural	Biofilm	Stream-interface	Negative
2018HondaEnv887	2018	OAHU	Natural	Biofilm	Stream-interface	Negative
2018HondaEnv888	2018	OAHU	Natural	Biofilm	Stream-interface	Negative
2018HondaEnv889	2018	MAUI	Non-household	Biofilm	Beach-Showerhead	Negative
2018HondaEnv890	2018	MAUI	Non-household	Biofilm	Showerhead	Positive	Mycobacterium-porcinum
2018HondaEnv891	2018	MAUI	Non-household	Biofilm	Bathroom-Sink	Negative
2018HondaEnv892	2018	MAUI	Non-household	Biofilm	Bathroom-Sink	Negative
2018HondaEnv893	2018	MAUI	Non-household	Biofilm	Bathroom-Sink	Negative
2018HondaEnv894	2018	MAUI	Non-household	Biofilm	NP	Negative
2018HondaEnv895	2018	MAUI	Non-household	Biofilm	Ice-machine	Positive	Mycobacterium-porcinum
2018HondaEnv896	2018	MAUI	Non-household	Biofilm	Ice-machine	Negative
2018HondaEnv897	2018	MAUI	Non-household	Biofilm	Sink	Negative
2018HondaEnv898	2018	MAUI	Non-household	Biofilm	Beach-Showerhead	Negative
2018HondaEnv899	2018	MAUI	Non-household	Biofilm	Beach-Showerhead	Negative
2018HondaEnv900	2018	MAUI	Non-household	Biofilm	Beach-Showerhead	Negative
2018HondaEnv901	2018	MAUI	Non-household	Soil	NA	Negative
2018HondaEnv902	2018	MAUI	Non-household	Biofilm	Beach-Showerhead	Positive	Mycobacterium-gordonae	Mycobacterium-chimaera
2018HondaEnv903	2018	MAUI	Non-household	Biofilm	Sink	Positive	Mycobacterium-gordonae	Mycobacterium-chimaera
2018HondaEnv904	2018	MAUI	Non-household	Biofilm	Water-fountain	Negative
2018HondaEnv905	2018	MAUI	Non-household	Soil	NA	Negative
2018HondaEnv906	2018	HAWAII	Non-household	Biofilm	Showerhead	Positive	Mycobacterium-porcinum
2018HondaEnv907	2018	HAWAII	Non-household	Biofilm	Bathroom-Sink	Negative
2018HondaEnv908	2018	HAWAII	Non-household	Biofilm	Bath-tub	Positive	Mycobacterium-mucogenicum	Mycobacterium-porcinum
2018HondaEnv909	2018	HAWAII	Non-household	Biofilm	Bathroom-Sink	Negative
2018HondaEnv910	2018	MAUI	Non-household	Biofilm	Beach-Showerhead	Negative
2018HondaEnv911	2018	MAUI	Non-household	Biofilm	Beach-Showerhead	Negative
2018HondaEnv912	2018	MAUI	Non-household	Biofilm	Sink	Negative
2018HondaEnv913	2018	MAUI	Non-household	Soil	NA	Negative
2018HondaEnv914	2018	MAUI	Non-household	Biofilm	Sink	Negative
2018HondaEnv915	2018	HAWAII	Non-household	Dust	NA	Negative
2018HondaEnv916	2018	MAUI	Non-household	Biofilm	Showerhead	Negative
2018HondaEnv917	2018	MAUI	Non-household	Biofilm	Sink	Negative
2018HondaEnv918	2018	MAUI	Non-household	Dust	NA	Negative
2018HondaEnv919	2018	MAUI	Non-household	Biofilm	Pool	Negative
2018HondaEnv920	2018	MAUI	Non-household	Biofilm	Pool	Negative
2018HondaEnv921	2018	HAWAII	Non-household	Dust	NA	Negative
2018HondaEnv922	2018	MAUI	Non-household	Biofilm	Beach-Showerhead	Negative
2018HondaEnv923	2018	MAUI	Non-household	Biofilm	Sink	Negative
2018HondaEnv924	2018	MAUI	Non-household	Biofilm	Sink	Positive	Mycobacterium-porcinum
2018HondaEnv925	2018	HAWAII	Non-household	Dust	NA	Negative
2018HondaEnv926	2018	MAUI	Non-household	Biofilm	Sink	Negative
2018HondaEnv927	2018	MAUI	Non-household	Soil	NA	Positive	Mycobacterium-porcinum
2018HondaEnv928	2018	MAUI	Non-household	Biofilm	Sink	Negative
2018HondaEnv929	2018	MAUI	Non-household	Soil	NA	Positive	Mycobacterium-monacense
2018HondaEnv930	2018	MAUI	Non-household	Biofilm	Bathroom-Sink	Negative
2018HondaEnv931	2018	MAUI	Non-household	Biofilm	Sink	Negative
2018HondaEnv932	2018	MAUI	Non-household	Biofilm	Water-fountain	Negative
2018HondaEnv933	2018	MAUI	Non-household	Dust	NA	Negative
2018HondaEnv934	2018	MAUI	Non-household	Biofilm	Sink	Positive	Mycobacterium-mucogenicum
2018HondaEnv935	2018	MAUI	Non-household	Biofilm	Sink	Negative
2018HondaEnv936	2018	MAUI	Household	Biofilm	Bathroom-Sink	Negative
2018HondaEnv937	2018	MAUI	Household	Dust	NA	Negative
2018HondaEnv938	2018	MAUI	Non-household	Biofilm	Sink	Negative
2018HondaEnv939	2018	MAUI	Non-household	Soil	NA	Positive	Mycobacterium-vaccae	Mycobacterium-farcinogenes
2018HondaEnv940	2018	MAUI	Non-household	Biofilm	Showerhead	Negative
2018HondaEnv941	2018	MAUI	Non-household	Biofilm	Sink	Negative
2018HondaEnv942	2018	MAUI	Non-household	Dust	NA	Negative
2018HondaEnv943	2018	MAUI	Non-household	Biofilm	Ice-machine	Negative
2018HondaEnv944	2018	MAUI	Non-household	Biofilm	Sink	Negative
2018HondaEnv945	2018	MAUI	Non-household	Soil	NA	Negative
2018HondaEnv946	2018	MAUI	Non-household	Biofilm	Sink	Negative
2018HondaEnv947	2018	MAUI	Non-household	Biofilm	Sink	Positive	Mycobacterium-lentiflavum
2018HondaEnv948	2018	MAUI	Natural	Biofilm	Moss	Negative
2018HondaEnv949	2018	MAUI	Non-household	Biofilm	Sink	Negative
2018HondaEnv950	2018	MAUI	Non-household	Biofilm	Sink	Negative
2018HondaEnv951	2018	MAUI	Natural	Biofilm	Stream-interface	Negative
2018HondaEnv952	2018	MAUI	Non-household	Biofilm	Sink	Positive	Mycobacterium-iranicum	Mycobacterium-ratisbonense
2018HondaEnv953	2018	MAUI	Non-household	Biofilm	Sink	Positive	Mycobacterium-arupense	Mycobacterium-ratisbonense
2018HondaEnv954	2018	OAHU	Non-household	Biofilm	Sink	Negative
2018HondaEnv955	2018	OAHU	Non-household	Biofilm	Sink	Negative
2018HondaEnv956	2018	OAHU	Non-household	Biofilm	Sink	Negative
2018HondaEnv957	2018	OAHU	Non-household	Biofilm	Sink	Negative
2018HondaEnv958	2018	OAHU	Non-household	Biofilm	Sink	Positive	Mycobacterium-peregrinum
2018HondaEnv959	2018	OAHU	Non-household	Biofilm	Sink	Negative
2018HondaEnv960	2018	OAHU	Non-household	Biofilm	Sink	Positive	Mycobacterium-abscessus
2018HondaEnv961	2018	OAHU	Non-household	Biofilm	Bathroom-Sink	Positive	Mycobacterium-chelonae
2018HondaEnv962	2018	OAHU	Non-household	Biofilm	Bathroom-Sink	Negative
2018HondaEnv963	2018	MAUI	Non-household	Soil	NA	Positive	Mycobacterium-wolinskyi
2018HondaEnv964	2018	MAUI	Non-household	Soil	NA	Positive	Mycobacterium-goodii
2018HondaEnv965	2018	MAUI	Non-household	Biofilm	Beach-Showerhead	Negative
2018HondaEnv966	2018	MAUI	Non-household	Biofilm	Sink	Negative
2018HondaEnv967	2018	MAUI	Household	Biofilm	Showerhead	Negative
2018HondaEnv968	2018	MAUI	Natural	Biofilm	Stream-interface	Negative
2018HondaEnv969	2018	MAUI	Natural	Biofilm	Stream-interface	Negative
2018HondaEnv970	2018	MAUI	Non-household	Biofilm	Sink	Negative
2018HondaEnv971	2018	OAHU	Non-household	Biofilm	Hose	Negative
2018HondaEnv972	2018	OAHU	Natural	Biofilm	Stream-interface	Negative
2018HondaEnv973	2018	OAHU	Non-household	Soil	NA	Positive	Mycobacterium-peregrinum
2018HondaEnv974	2018	OAHU	Non-household	Biofilm	Sink	Negative
2018HondaEnv975	2018	OAHU	Non-household	Soil	NA	Positive	Mycobacterium-vanbaalenii
2018HondaEnv976	2018	OAHU	Non-household	Biofilm	Sink	Negative
2018HondaEnv977	2018	OAHU	Non-household	Biofilm	Showerhead	Negative
2018HondaEnv978	2018	OAHU	Non-household	Soil	NA	Negative
2018HondaEnv979	2018	OAHU	Non-household	Biofilm	Puddle	Negative
2018HondaEnv980	2018	OAHU	Natural	Soil	NA	Negative
2018HondaEnv981	2018	OAHU	Natural	Biofilm	Stream-interface	Negative
2018HondaEnv982	2018	OAHU	Natural	Biofilm	Stream-interface	Negative
2018HondaEnv983	2018	OAHU	Natural	Biofilm	Stream-interface	Negative
2018HondaEnv984	2018	OAHU	Household	Biofilm	Showerhead	Positive	Mycobacterium-abscessus
2018HondaEnv985	2018	OAHU	Household	Biofilm	Kitchen-sink	Negative
2018HondaEnv986	2018	OAHU	Household	Dust	NA	Negative
2018HondaEnv987	2018	OAHU	Household	Soil	NA	Positive	Mycobacterium-abscessus
2018HondaEnv988	2018	OAHU	Household	Biofilm	Showerhead	Negative
2018HondaEnv989	2018	OAHU	Household	Biofilm	Kitchen-sink	Negative
2018HondaEnv990	2018	OAHU	Household	Dust	NA	Negative
2018HondaEnv991	2018	OAHU	Household	Soil	NA	Negative
2018HondaEnv992	2018	OAHU	Household	Biofilm	Showerhead	Negative
2018HondaEnv993	2018	OAHU	Household	Biofilm	Kitchen-sink	Negative
2018HondaEnv994	2018	OAHU	Household	Dust	NA	Negative
2018HondaEnv995	2018	OAHU	Household	Soil	NA	Positive	Mycobacterium-porcinum
2018HondaEnv996	2018	OAHU	Household	Biofilm	Showerhead	Negative
2018HondaEnv997	2018	OAHU	Household	Biofilm	Kitchen-sink	Negative
2018HondaEnv998	2018	OAHU	Household	Dust	NA	Negative
2018HondaEnv999	2018	OAHU	Household	Soil	NA	Positive	Mycobacterium-flavescens
2018HondaEnv1000	2018	OAHU	Household	Biofilm	Showerhead	Negative
2018HondaEnv1001	2018	OAHU	Household	Biofilm	Kitchen-sink	Negative
2018HondaEnv1002	2018	OAHU	Household	Dust	NA	Negative
2018HondaEnv1003	2018	OAHU	Household	Soil	NA	Positive	Mycobacterium-wolinskyi
2018HondaEnv1004	2018	OAHU	Household	Biofilm	Showerhead	Negative
2018HondaEnv1005	2018	OAHU	Household	Biofilm	Kitchen-sink	Negative
2018HondaEnv1006	2018	OAHU	Household	Dust	NA	Negative
2018HondaEnv1007	2018	OAHU	Household	Soil	NA	Negative
2018HondaEnv1008	2018	OAHU	Household	Biofilm	Showerhead	Negative
2018HondaEnv1009	2018	OAHU	Household	Biofilm	Kitchen-sink	Negative
2018HondaEnv1010	2018	OAHU	Household	Dust	NA	Negative
2018HondaEnv1011	2018	OAHU	Household	Soil	NA	Negative
2018HondaEnv1012	2018	OAHU	Natural	Biofilm	Stream-interface	Negative
2018HondaEnv1013	2018	OAHU	Natural	Biofilm	Stream-interface	Negative
2018HondaEnv1014	2018	OAHU	Natural	Biofilm	Stream-interface	Negative
2018HondaEnv1015	2018	OAHU	Natural	Soil	NA	Positive	Mycobacterium-septicum
2018HondaEnv1016	2018	KAUAI	Non-household	Biofilm	Well	Negative
2018HondaEnv1017	2018	KAUAI	Non-household	Biofilm	Well	Negative
2018HondaEnv1018	2018	KAUAI	Non-household	Biofilm	Well	Negative
2018HondaEnv1019	2018	KAUAI	Non-household	Biofilm	Well	Negative
2018HondaEnv1020	2018	KAUAI	Non-household	Biofilm	Well	Negative
2018HondaEnv1021	2018	KAUAI	Non-household	Biofilm	Well	Negative
2018HondaEnv1022	2018	KAUAI	Non-household	Biofilm	Well	Negative
2018HondaEnv1023	2018	KAUAI	Non-household	Biofilm	Well	Negative
2018HondaEnv1024	2018	KAUAI	Non-household	Biofilm	Well	Negative
2018HondaEnv1025	2018	KAUAI	Non-household	Biofilm	Well	Negative
2018HondaEnv1026	2018	KAUAI	Non-household	Biofilm	Well	Negative
2018HondaEnv1027	2018	KAUAI	Non-household	Biofilm	Well	Positive	Mycobacterium-chelonae	Mycobacterium-conceptionense
2018HondaEnv1028	2018	KAUAI	Natural	Biofilm	Stream-interface	Negative
2018HondaEnv1029	2018	KAUAI	Natural	Soil	NA	Negative
2018HondaEnv1030	2018	KAUAI	Household	Biofilm	Showerhead	Negative
2018HondaEnv1031	2018	KAUAI	Household	Biofilm	Kitchen-sink	Positive	Mycobacterium-chimaera
2018HondaEnv1032	2018	KAUAI	Household	Dust	NA	Negative
2018HondaEnv1033	2018	KAUAI	Household	Soil	NA	Positive	Mycobacterium-porcinum
2018HondaEnv1034	2018	KAUAI	Non-household	Biofilm	Bathroom-Sink	Negative
2018HondaEnv1035	2018	KAUAI	Non-household	Biofilm	Water-fountain	Negative
2018HondaEnv1036	2018	KAUAI	Non-household	Soil	NA	Negative
2018HondaEnv1037	2018	KAUAI	Non-household	Biofilm	Hose	Negative
2018HondaEnv1038	2018	KAUAI	Non-household	Soil	NA	Positive	Mycobacterium-wolinskyi
2018HondaEnv1039	2018	KAUAI	Non-household	Biofilm	Sink	Positive	Mycobacterium-porcinum	Mycobacterium-gilvum
2018HondaEnv1040	2018	KAUAI	Non-household	Biofilm	Hose	Negative
2018HondaEnv1041	2018	KAUAI	Non-household	Soil	NA	Negative
2018HondaEnv1042	2018	KAUAI	Non-household	Biofilm	Kitchen-sink	Negative
2018HondaEnv1043	2018	KAUAI	Non-household	Biofilm	Bathroom-Sink	Negative
2018HondaEnv1044	2018	KAUAI	Non-household	Dust	NA	Negative
2018HondaEnv1045	2018	KAUAI	Non-household	Soil	NA	Negative
2018HondaEnv1046	2018	KAUAI	Non-household	Biofilm	Showerhead	Positive	Mycobacterium-paraffinicum	Mycobacterium-porcinum
2018HondaEnv1047	2018	KAUAI	Non-household	Dust	NA	Negative
2018HondaEnv1048	2018	KAUAI	Non-household	Soil	NA	Negative
2018HondaEnv1049	2018	KAUAI	Non-household	Biofilm	Bathroom-Sink	Positive	Mycobacterium-mucogenicum
2018HondaEnv1050	2018	KAUAI	Non-household	Soil	NA	Negative
2018HondaEnv1051	2018	KAUAI	Non-household	Biofilm	Bathroom-Sink	Negative
2018HondaEnv1052	2018	KAUAI	Non-household	Soil	NA	Positive	Mycobacterium-abscessus	Mycobacterium-boenickei
2018HondaEnv1053	2018	KAUAI	Non-household	Biofilm	Showerhead	Positive	Mycobacterium-porcinum	Mycobacterium-abscessus
2018HondaEnv1054	2018	KAUAI	Non-household	Biofilm	Sink	Negative
2018HondaEnv1055	2018	KAUAI	Non-household	Soil	NA	Positive	Mycobacterium-abscessus
2018HondaEnv1056	2018	KAUAI	Household	Biofilm	Showerhead	Positive	Mycobacterium-senegalense
2018HondaEnv1057	2018	KAUAI	Household	Biofilm	Kitchen-sink	Negative
2018HondaEnv1058	2018	KAUAI	Household	Dust	NA	Positive	Mycobacterium-poriferae
2018HondaEnv1059	2018	KAUAI	Household	Soil	NA	Positive	Mycobacterium-boenickei	Mycobacterium-porcinum
2018HondaEnv1060	2018	KAUAI	Household	Biofilm	Showerhead	Negative
2018HondaEnv1061	2018	KAUAI	Household	Biofilm	Kitchen-sink	Negative
2018HondaEnv1062	2018	KAUAI	Household	Dust	NA	Negative
2018HondaEnv1063	2018	KAUAI	Household	Soil	NA	Positive	Mycobacterium-moriokaense
2018HondaEnv1064	2018	KAUAI	Non-household	Biofilm	Water-fountain	Negative
2018HondaEnv1065	2018	KAUAI	Natural	Biofilm	Stream-interface	Negative
2018HondaEnv1066	2018	KAUAI	Natural	Soil	NA	Positive	Mycobacterium-abscessus
2018HondaEnv1067	2018	KAUAI	Household	Biofilm	Showerhead	Positive	Mycobacterium-chimaera
2018HondaEnv1068	2018	KAUAI	Household	Biofilm	Kitchen-sink	Negative
2018HondaEnv1069	2018	KAUAI	Household	Dust	NA	Positive	Mycobacterium-conceptionense
2018HondaEnv1070	2018	KAUAI	Household	Soil	NA	Negative
2018HondaEnv1071	2018	KAUAI	Non-household	Biofilm	Bathroom-Sink	Positive	Mycobacterium-chelonae
2018HondaEnv1072	2018	KAUAI	Non-household	Biofilm	Water-fountain	Positive	Mycobacterium-chimaera
2018HondaEnv1073	2018	KAUAI	Non-household	Soil	NA	Negative
2018HondaEnv1074	2018	OAHU	Household	Biofilm	Showerhead	Negative
2018HondaEnv1075	2018	OAHU	Household	Biofilm	Kitchen-sink	Negative
2018HondaEnv1076	2018	OAHU	Household	Dust	NA	Negative
2018HondaEnv1077	2018	OAHU	Household	Soil	NA	Positive	Mycobacterium-jacuzzii
2018HondaEnv1078	2018	OAHU	Household	Biofilm	Showerhead	Positive	Mycobacterium-chelonae
2018HondaEnv1079	2018	OAHU	Household	Biofilm	Kitchen-sink	Positive	Mycobacterium-chelonae
2018HondaEnv1080	2018	OAHU	Household	Dust	NA	Positive	Mycobacterium-abscessus
2018HondaEnv1081	2018	OAHU	Household	Soil	NA	Negative
2018HondaEnv1082	2018	OAHU	Household	Biofilm	Showerhead	Negative
2018HondaEnv1083	2018	OAHU	Household	Biofilm	Kitchen-sink	Negative
2018HondaEnv1084	2018	OAHU	Household	Dust	NA	Negative
2018HondaEnv1085	2018	OAHU	Household	Soil	NA	Negative
2018HondaEnv1086	2018	OAHU	Household	Biofilm	Showerhead	Negative
2018HondaEnv1087	2018	OAHU	Household	Biofilm	Kitchen-sink	Negative
2018HondaEnv1088	2018	OAHU	Household	Dust	NA	Negative
2018HondaEnv1089	2018	OAHU	Household	Soil	NA	Negative
2018HondaEnv1090	2018	OAHU	Non-household	Biofilm	Hose	Negative
2018HondaEnv1091	2018	OAHU	Non-household	Soil	NA	Negative
2018HondaEnv1092	2018	OAHU	Non-household	Biofilm	Drainage	Negative
2018HondaEnv1093	2018	OAHU	Non-household	Biofilm	Drainage	Negative
2018HondaEnv1094	2018	OAHU	Non-household	Biofilm	Sink	Negative
2018HondaEnv1095	2018	OAHU	Non-household	Biofilm	Water-fountain	Negative
2018HondaEnv1096	2018	OAHU	Non-household	Biofilm	Hose	Negative
2018HondaEnv1097	2018	OAHU	Natural	Biofilm	Stream-interface	Negative
2018HondaEnv1098	2018	OAHU	Non-household	Biofilm	Plant-pot	Negative
2018HondaEnv1099	2018	OAHU	Non-household	Soil	NA	Positive	Mycobacterium-abscessus
2018HondaEnv1100	2018	OAHU	Non-household	Soil	NA	Negative
2018HondaEnv1101	2018	OAHU	Non-household	Biofilm	Hand-dryer	Negative
2018HondaEnv1102	2018	OAHU	Non-household	Biofilm	Bathroom-Sink	Negative
2018HondaEnv1103	2018	OAHU	Non-household	Biofilm	Water-fountain	Negative
2018HondaEnv1104	2018	OAHU	Non-household	Biofilm	Water-fountain	Negative
2018HondaEnv1105	2018	OAHU	Non-household	Biofilm	Water-fountain	Negative
2018HondaEnv1106	2018	OAHU	Non-household	Biofilm	Water-fountain	Negative
2018HondaEnv1107	2018	OAHU	Non-household	Soil	NA	Negative
2018HondaEnv1108	2018	OAHU	Non-household	Soil	NA	Negative
2018HondaEnv1109	2018	OAHU	Non-household	Biofilm	Puddle	Negative
2018HondaEnv1110	2018	OAHU	Non-household	Biofilm	Bathroom-Sink	Positive	Mycobacterium-chelonae
2018HondaEnv1111	2018	OAHU	Non-household	Soil	NA	Negative
2018HondaEnv1112	2018	OAHU	Household	Biofilm	Showerhead	Negative
2018HondaEnv1113	2018	OAHU	Household	Biofilm	Kitchen-sink	Positive	Mycobacterium-porcinum
2018HondaEnv1114	2018	OAHU	Household	Dust	NA	Negative
2018HondaEnv1115	2018	OAHU	Household	Soil	NA	Negative
2018HondaEnv1116	2018	OAHU	Non-household	Biofilm	Showerhead	Positive	Mycobacterium-chelonae
2018HondaEnv1117	2018	OAHU	Household	Biofilm	Showerhead	Negative
2018HondaEnv1118	2018	OAHU	Household	Biofilm	Kitchen-sink	Negative
2018HondaEnv1119	2018	OAHU	Household	Dust	NA	Negative
2018HondaEnv1120	2018	OAHU	Household	Biofilm	Showerhead	Negative
2018HondaEnv1121	2018	OAHU	Household	Biofilm	Kitchen-sink	Negative
2018HondaEnv1122	2018	OAHU	Household	Dust	NA	Negative
2018HondaEnv1123	2018	OAHU	Household	Soil	NA	Positive	Mycobacterium-tokaiense
2018HondaEnv1124	2018	KAUAI	Natural	Biofilm	Stream-interface	Negative
2018HondaEnv1125	2018	KAUAI	Natural	Biofilm	Stream-interface	Negative
2018HondaEnv1126	2018	KAUAI	Non-household	Biofilm	Sink	Positive	Mycobacterium-chelonae
2018HondaEnv1127	2018	KAUAI	Natural	Soil	NA	Positive	Mycobacterium-abscessus
2018HondaEnv1128	2018	KAUAI	Household	Biofilm	Showerhead	Negative
2018HondaEnv1129	2018	KAUAI	Household	Soil	NA	Negative
2018HondaEnv1130	2018	KAUAI	Household	Biofilm	Showerhead	Negative
2018HondaEnv1131	2018	KAUAI	Household	Soil	NA	Negative
2018HondaEnv1132	2018	KAUAI	Non-household	Biofilm	Showerhead	Positive	Mycobacterium-chimaera
2018HondaEnv1133	2018	KAUAI	Non-household	Biofilm	Sink	Negative
2018HondaEnv1134	2018	KAUAI	Non-household	Soil	NA	Negative
2018HondaEnv1135	2018	KAUAI	Non-household	Biofilm	Gutter	Negative
2018HondaEnv1136	2018	KAUAI	Non-household	Biofilm	Ditch	Negative
2018HondaEnv1137	2018	KAUAI	Non-household	Soil	NA	Positive	Mycobacterium-mageritense
2018HondaEnv1138	2018	KAUAI	Non-household	Biofilm	Drainage	Negative
2018HondaEnv1139	2018	KAUAI	Non-household	Biofilm	Drainage	Negative
2018HondaEnv1140	2018	KAUAI	Non-household	Dust	NA	Negative
2018HondaEnv1141	2018	KAUAI	Non-household	Biofilm	Beach-Showerhead	Negative
2018HondaEnv1142	2018	KAUAI	Non-household	Biofilm	Sink	Negative
2018HondaEnv1143	2018	KAUAI	Non-household	Soil	NA	Negative
2018HondaEnv1144	2018	KAUAI	Household	Biofilm	Showerhead	Positive	Mycobacterium-porcinum
2018HondaEnv1145	2018	KAUAI	Household	Soil	NA	Positive	Mycobacterium-goodii
2018HondaEnv1146	2018	KAUAI	Non-household	Biofilm	Water-fountain	Negative
2018HondaEnv1147	2018	KAUAI	Non-household	Biofilm	Showerhead	Negative
2018HondaEnv1148	2018	KAUAI	Non-household	Biofilm	Ditch	Negative
2018HondaEnv1149	2018	KAUAI	Non-household	Soil	NA	Negative
2018HondaEnv1150	2018	KAUAI	Non-household	Biofilm	NP	Negative
2018HondaEnv1151	2018	KAUAI	Household	Biofilm	Showerhead	Positive	Mycobacterium-porcinum
2018HondaEnv1152	2018	KAUAI	Non-household	Biofilm	Hot-tub	Negative
2018HondaEnv1153	2018	KAUAI	Non-household	Biofilm	Ditch	Negative
2018HondaEnv1154	2018	KAUAI	Non-household	Biofilm	Plant-pot	Negative
2018HondaEnv1155	2018	KAUAI	Household	Biofilm	Showerhead	Positive	Mycobacterium-chimaera	Mycobacterium-porcinum
2018HondaEnv1156	2018	KAUAI	Household	Biofilm	Showerhead	Positive	Mycobacterium-chimaera
2018HondaEnv1157	2018	KAUAI	Household	Dust	NA	Negative
2018HondaEnv1158	2018	KAUAI	Household	Soil	NA	Positive	Mycobacterium-porcinum
2018HondaEnv1159	2018	KAUAI	Natural	Biofilm	Stream-interface	Negative
2018HondaEnv1160	2018	KAUAI	Natural	Soil	NA	Negative
2018HondaEnv1161	2018	KAUAI	Natural	Biofilm	Pond	Negative
2018HondaEnv1162	2018	KAUAI	Natural	Biofilm	Pond	Negative
2018HondaEnv1163	2018	KAUAI	Household	Dust	NA	Negative
2018HondaEnv1164	2018	KAUAI	Household	Soil	NA	Negative
2018HondaEnv1165	2018	KAUAI	Non-household	Biofilm	Showerhead	Negative
2018HondaEnv1166	2018	KAUAI	Non-household	Biofilm	Fountain	Negative
2018HondaEnv1167	2018	KAUAI	Natural	Biofilm	Stream-interface	Negative
2018HondaEnv1168	2018	KAUAI	Non-household	Soil	NA	Positive	Mycobacterium-chelonae
2018HondaEnv1169	2018	KAUAI	Non-household	Biofilm	Puddle	Negative
2018HondaEnv1170	2018	KAUAI	Non-household	Biofilm	Fountain	Positive	Mycobacterium-chelonae
2018HondaEnv1171	2018	KAUAI	Natural	Biofilm	Stream-interface	Negative
2018HondaEnv1172	2018	KAUAI	Non-household	Soil	NA	Negative
2018HondaEnv1173	2018	KAUAI	Non-household	Biofilm	Puddle	Negative
2018HondaEnv1174	2018	KAUAI	Household	Biofilm	Showerhead	Negative
2018HondaEnv1175	2018	KAUAI	Household	Biofilm	Kitchen-sink	Positive	Mycobacterium-chelonae
2018HondaEnv1176	2018	KAUAI	Household	Biofilm	Sink	Positive	Mycobacterium-iranicum
2018HondaEnv1177	2018	KAUAI	Household	Dust	NA	Negative
2018HondaEnv1178	2018	KAUAI	Household	Soil	NA	Negative
2018HondaEnv1179	2018	KAUAI	Household	Biofilm	Showerhead	Positive	Mycobacterium-chelonae
2018HondaEnv1180	2018	KAUAI	Household	Biofilm	Kitchen-sink	Positive	Mycobacterium-porcinum
2018HondaEnv1181	2018	KAUAI	Household	Dust	NA	Negative
2018HondaEnv1182	2018	KAUAI	Household	Soil	NA	Positive	Mycobacterium-neoaurum
2018HondaEnv1183	2018	KAUAI	Non-household	Biofilm	Sink	Negative
2018HondaEnv1184	2018	KAUAI	Non-household	Biofilm	Beach-Showerhead	Negative
2018HondaEnv1185	2018	KAUAI	Natural	Biofilm	Stream-interface	Negative
2018HondaEnv1186	2018	KAUAI	Non-household	Soil	NA	Negative
2018HondaEnv1187	2018	KAUAI	Natural	Biofilm	Stream-interface	Negative
2018HondaEnv1188	2018	KAUAI	Non-household	Soil	NA	Negative
2018HondaEnv1189	2018	KAUAI	Natural	Biofilm	Rock	Negative
2018HondaEnv1190	2018	KAUAI	Natural	Biofilm	Log	Negative
2018HondaEnv1191	2018	KAUAI	Household	Biofilm	Showerhead	Negative
2018HondaEnv1192	2018	KAUAI	Household	Biofilm	Sink	Negative
2018HondaEnv1193	2018	KAUAI	Household	Dust	NA	Negative
2018HondaEnv1194	2018	KAUAI	Household	Soil	NA	Negative
2018HondaEnv1195	2018	KAUAI	Household	Biofilm	Showerhead	Positive	Mycobacterium-porcinum
2018HondaEnv1196	2018	KAUAI	Household	Biofilm	Sink	Positive	Mycobacterium-porcinum
2018HondaEnv1197	2018	KAUAI	Household	Dust	NA	Negative
2018HondaEnv1198	2018	KAUAI	Household	Soil	NA	Negative
2018HondaEnv1199	2018	KAUAI	Natural	Biofilm	Stream-interface	Negative
2018HondaEnv1200	2018	KAUAI	Non-household	Soil	NA	Negative
2018HondaEnv1201	2018	KAUAI	Non-household	Biofilm	Bucket	Negative
2018HondaEnv1202	2018	KAUAI	Natural	Biofilm	Pond	Negative
2018HondaEnv1203	2018	KAUAI	Household	Dust	NA	Negative
2018HondaEnv1204	2018	KAUAI	Household	Soil	NA	Negative
2018HondaEnv1205	2018	KAUAI	Non-household	Biofilm	Bathroom-Sink	Positive	Mycobacterium-frederiksbergense
2018HondaEnv1206	2018	KAUAI	Non-household	Biofilm	Water-fountain	Negative
2018HondaEnv1207	2018	KAUAI	Non-household	Biofilm	Beach-Showerhead	Negative
2018HondaEnv1208	2018	KAUAI	Non-household	Soil	NA	Negative
2018HondaEnv1209	2018	KAUAI	Non-household	Dust	NA	Negative
2018HondaEnv1210	2018	KAUAI	Non-household	Biofilm	Sink	Negative
2018HondaEnv1211	2018	KAUAI	Household	Biofilm	Hose	Negative
2018HondaEnv1212	2018	KAUAI	Household	Soil	NA	Negative
2018HondaEnv1213	2018	KAUAI	Non-household	Dust	NA	Negative
2018HondaEnv1214	2018	KAUAI	Non-household	Biofilm	Sink	Positive	Mycobacterium-llatzerense
2018HondaEnv1215	2018	KAUAI	Non-household	Biofilm	Pipe	Negative
2018HondaEnv1216	2018	KAUAI	Non-household	Soil	NA	Negative
2018HondaEnv1217	2018	KAUAI	Non-household	Biofilm	Sink	Negative
2018HondaEnv1218	2018	KAUAI	Non-household	Biofilm	Fountain	Negative
2018HondaEnv1219	2018	KAUAI	Non-household	Soil	NA	Negative
2018HondaEnv1220	2018	KAUAI	Non-household	Biofilm	Pipe	Negative
2018HondaEnv1221	2018	KAUAI	Household	Biofilm	Showerhead	Positive	Mycobacterium-chelonae
2018HondaEnv1222	2018	KAUAI	Household	Biofilm	NP	Negative
2018HondaEnv1223	2018	KAUAI	Household	Biofilm	Sink	Negative
2018HondaEnv1224	2018	KAUAI	Household	Soil	NA	Negative
2018HondaEnv1225	2018	KAUAI	Household	Biofilm	Pipe	Negative
2018HondaEnv1226	2018	KAUAI	Household	Biofilm	Showerhead	Negative
2018HondaEnv1227	2018	KAUAI	Household	Biofilm	Kitchen-sink	Negative
2018HondaEnv1228	2018	KAUAI	Household	Dust	NA	Negative
2018HondaEnv1229	2018	KAUAI	Household	Soil	NA	Negative
2018HondaEnv1230	2018	KAUAI	Household	Biofilm	Showerhead	Negative
2018HondaEnv1231	2018	KAUAI	Household	Biofilm	Kitchen-sink	Positive	Mycobacterium-chelonae
2018HondaEnv1232	2018	KAUAI	Household	Dust	NA	Negative
2018HondaEnv1233	2018	KAUAI	Household	Soil	NA	Negative
2018HondaEnv1234	2018	KAUAI	Household	Biofilm	Showerhead	Negative
2018HondaEnv1235	2018	KAUAI	Household	Biofilm	Kitchen-sink	Positive	Mycobacterium-gordonae
2018HondaEnv1236	2018	KAUAI	Household	Dust	NA	Negative
2018HondaEnv1237	2018	KAUAI	Household	Soil	NA	Positive	Mycobacterium-abscessus	Mycobacterium-septicum
2018HondaEnv1238	2018	KAUAI	Non-household	Soil	NA	Positive	Mycobacterium-abscessus
2018HondaEnv1239	2018	KAUAI	Non-household	Biofilm	Hot-tub	Negative
2018HondaEnv1240	2018	KAUAI	Non-household	Biofilm	Water-bowl	Negative
2018HondaEnv1241	2018	KAUAI	Natural	Biofilm	Rock	Negative
2018HondaEnv1242	2018	KAUAI	Non-household	Soil	NA	Negative
2018HondaEnv1243	2018	KAUAI	Natural	Biofilm	Rock	Negative
2018HondaEnv1244	2018	KAUAI	Natural	Biofilm	Rock	Negative
2018HondaEnv1245	2018	KAUAI	Natural	Biofilm	Rock	Negative
2018HondaEnv1246	2018	KAUAI	Household	Biofilm	Showerhead	Positive	Mycobacterium-iranicum	Mycobacterium-abscessus
2018HondaEnv1247	2018	KAUAI	Natural	Biofilm	Kitchen-sink	Negative
2018HondaEnv1248	2018	KAUAI	Household	Dust	NA	Negative
2018HondaEnv1249	2018	KAUAI	Household	Soil	NA	Negative
2018HondaEnv1250	2018	KAUAI	Non-household	Biofilm	Showerhead	Negative
2018HondaEnv1251	2018	KAUAI	Non-household	Biofilm	Sink	Negative
2018HondaEnv1252	2018	KAUAI	Non-household	Soil	NA	Negative
2018HondaEnv1253	2018	KAUAI	Non-household	Biofilm	Bucket	Negative
2018HondaEnv1254	2018	KAUAI	Non-household	Dust	NA	Negative
2018HondaEnv1255	2018	KAUAI	Non-household	Biofilm	Sink	Positive	Mycobacterium-fluoranthenivorans
2018HondaEnv1256	2018	KAUAI	Non-household	Soil	NA	Negative
2018HondaEnv1257	2018	KAUAI	Non-household	Biofilm	Pipe	Negative
2018HondaEnv1258	2018	KAUAI	Natural	Biofilm	Stream-interface	Negative
2018HondaEnv1259	2018	KAUAI	Non-household	Soil	NA	Negative
2018HondaEnv1260	2018	KAUAI	Natural	Biofilm	Pond	Negative
2018HondaEnv1261	2018	KAUAI	Non-household	Biofilm	Rope-swing	Negative
2018HondaEnv1262	2018	KAUAI	Non-household	Biofilm	NP	Negative
2018HondaEnv1263	2018	KAUAI	Natural	Biofilm	Stream-interface	Negative
2018HondaEnv1264	2018	KAUAI	Non-household	Soil	NA	Negative
2018HondaEnv1265	2018	KAUAI	Natural	Biofilm	Pond	Negative
2018HondaEnv1266	2018	KAUAI	Natural	Biofilm	Waterfall	Negative
2018HondaEnv1267	2018	KAUAI	Non-household	Soil	NA	Negative
2018HondaEnv1268	2018	KAUAI	Natural	Biofilm	Pond	Negative
2018HondaEnv1269	2018	KAUAI	Non-household	Biofilm	Dam	Negative
2018HondaEnv1270	2018	KAUAI	Natural	Biofilm	Rock	Positive	Mycobacterium-florentinum
2018HondaEnv1271	2018	KAUAI	Household	Biofilm	Showerhead	Negative
2018HondaEnv1272	2018	KAUAI	Household	Biofilm	Kitchen-sink	Positive	Mycobacterium-abscessus
2018HondaEnv1273	2018	KAUAI	Household	Dust	NA	Negative
2018HondaEnv1274	2018	KAUAI	Household	Soil	NA	Positive	Mycobacterium-neoaurum
2018HondaEnv1275	2018	KAUAI	Household	Biofilm	Showerhead	Negative
2018HondaEnv1276	2018	KAUAI	Household	Biofilm	Kitchen-sink	Negative
2018HondaEnv1277	2018	KAUAI	Household	Dust	NA	Negative
2018HondaEnv1278	2018	KAUAI	Household	Soil	NA	Positive	Mycobacterium-barrassiae
2018HondaEnv1279	2018	KAUAI	Non-household	Biofilm	Bathroom-Sink	Negative
2018HondaEnv1280	2018	KAUAI	Non-household	Biofilm	Water-fountain	Negative
2018HondaEnv1281	2018	KAUAI	Non-household	Soil	NA	Positive	Mycobacterium-chimaera
2018HondaEnv1282	2018	KAUAI	Non-household	Biofilm	Toilet	Positive	Mycobacterium-neoaurum
2018HondaEnv1283	2018	KAUAI	Non-household	Biofilm	Bathroom-Sink	Negative
2018HondaEnv1284	2018	KAUAI	Natural	Biofilm	Stream-interface	Negative
2018HondaEnv1285	2018	KAUAI	Non-household	Soil	NA	Negative
2018HondaEnv1286	2018	KAUAI	Non-household	Biofilm	Ground	Negative
2018HondaEnv1287	2018	KAUAI	Household	Biofilm	Showerhead	Positive	Mycobacterium-porcinum
2018HondaEnv1288	2018	KAUAI	Household	Biofilm	Kitchen-sink	Negative
2018HondaEnv1289	2018	KAUAI	Household	Dust	NA	Negative
2018HondaEnv1290	2018	KAUAI	Household	Soil	NA	Negative
2018HondaEnv1291	2018	KAUAI	Non-household	Biofilm	Kitchen-sink	Positive	Mycobacterium-conceptionense	Mycobacterium-porcinum
2018HondaEnv1292	2018	KAUAI	Non-household	Soil	NA	Negative
2018HondaEnv1293	2018	KAUAI	Household	Biofilm	Showerhead	Positive	Mycobacterium-porcinum	Mycobacterium-phocaicum
2018HondaEnv1294	2018	KAUAI	Household	Biofilm	Kitchen-sink	Negative
2018HondaEnv1295	2018	KAUAI	Household	Dust	NA	Negative
2018HondaEnv1296	2018	KAUAI	Household	Soil	NA	Negative
2018HondaEnv1297	2018	KAUAI	Household	Biofilm	Showerhead	Positive	Mycobacterium-chimaera	Mycobacterium-porcinum
2018HondaEnv1298	2018	KAUAI	Household	Biofilm	Kitchen-sink	Negative
2018HondaEnv1299	2018	KAUAI	Household	Dust	NA	Negative
2018HondaEnv1300	2018	KAUAI	Household	Soil	NA	Positive	Mycobacterium-flavescens
2018HondaEnv1301	2018	KAUAI	Non-household	Soil	NA	Negative
2018HondaEnv1302	2018	KAUAI	Non-household	Biofilm	Dock	Negative
2018HondaEnv1303	2018	KAUAI	Natural	Biofilm	Log	Negative
2018HondaEnv1304	2018	KAUAI	Natural	Biofilm	Rock	Negative
2018HondaEnv1305	2018	KAUAI	Non-household	Biofilm	Showerhead	Negative
2018HondaEnv1306	2018	KAUAI	Non-household	Soil	NA	Positive	Mycobacterium-gallinarum	Mycobacterium-porcinum
2018HondaEnv1307	2018	KAUAI	Natural	Biofilm	Rock	Negative
2018HondaEnv1308	2018	KAUAI	Non-household	Biofilm	Dock	Negative
2018HondaEnv1309	2018	KAUAI	Non-household	Biofilm	Sink	Negative
2018HondaEnv1310	2018	KAUAI	Non-household	Biofilm	Water-fountain	Negative
2018HondaEnv1311	2018	KAUAI	Non-household	Soil	NA	Negative
2018HondaEnv1312	2018	KAUAI	Non-household	Biofilm	Toilet	Negative
2018HondaEnv1313	2018	KAUAI	Household	Biofilm	Showerhead	Negative
2018HondaEnv1314	2018	KAUAI	Household	Biofilm	Kitchen-sink	Positive	Mycobacterium-abscessus
2018HondaEnv1315	2018	KAUAI	Household	Dust	NA	Negative
2018HondaEnv1316	2018	KAUAI	Household	Soil	NA	Positive	Mycobacterium-litorale
2018HondaEnv1317	2018	KAUAI	Household	Biofilm	Showerhead	Negative
2018HondaEnv1318	2018	KAUAI	Household	Biofilm	Kitchen-sink	Negative
2018HondaEnv1319	2018	KAUAI	Household	Dust	NA	Negative
2018HondaEnv1320	2018	KAUAI	Household	Soil	NA	Negative
2018HondaEnv1321	2018	KAUAI	Household	Biofilm	Showerhead	Positive	Mycobacterium-abscessus
2018HondaEnv1322	2018	KAUAI	Household	Biofilm	Kitchen-sink	Positive	Mycobacterium-gordonae	Mycobacterium-chelonae
2018HondaEnv1323	2018	KAUAI	Household	Dust	NA	Negative
2018HondaEnv1324	2018	KAUAI	Household	Soil	NA	Positive	Mycobacterium-gallinarum
2018HondaEnv1325	2018	KAUAI	Non-household	Biofilm	Showerhead	Negative
2018HondaEnv1326	2018	KAUAI	Non-household	Soil	NA	Negative
2018HondaEnv1327	2018	KAUAI	Natural	Biofilm	Rock	Negative
2018HondaEnv1328	2018	KAUAI	Non-household	Biofilm	Trashcan	Negative
2018HondaEnv1329	2018	KAUAI	Non-household	Biofilm	Beach-Showerhead	Negative
2018HondaEnv1330	2018	KAUAI	Natural	Biofilm	Stream-interface	Negative
2018HondaEnv1331	2018	KAUAI	Natural	Biofilm	Stream-interface	Negative
2018HondaEnv1332	2018	KAUAI	Natural	Soil	NA	Positive	Mycobacterium-rhodesiae	Mycobacterium-litorale
2018HondaEnv1333	2018	KAUAI	Non-household	Biofilm	Showerhead	Positive	Mycobacterium-avium
2018HondaEnv1334	2018	KAUAI	Household	Dust	NA	Negative
2018HondaEnv1335	2018	KAUAI	Household	Soil	NA	Positive	Mycobacterium-chimaera
2018HondaEnv1336	2018	KAUAI	Household	Biofilm	NP	Negative
2018HondaEnv1337	2018	KAUAI	Non-household	Biofilm	Water-fountain	Negative
2018HondaEnv1338	2018	KAUAI	Natural	Biofilm	Stream-interface	Negative
2018HondaEnv1339	2018	KAUAI	Non-household	Biofilm	Ice-machine	Negative
2018HondaEnv1340	2018	KAUAI	Non-household	Soil	NA	Positive	Mycobacterium-bacteremicum
2018HondaEnv1341	2018	KAUAI	Household	Biofilm	Kitchen-sink	Positive	Mycobacterium-chelonae	Mycobacterium-peregrinum
2018HondaEnv1342	2018	KAUAI	Household	Dust	NA	Negative
2018HondaEnv1343	2018	KAUAI	Household	Soil	NA	Positive	Mycobacterium-iranicum	Mycobacterium-gallinarum	Mycobacterium-grossiae	Mycobacterium-frederiksbergense	Mycobacterium-chimaera
2018HondaEnv1344	2018	KAUAI	Household	Biofilm	Showerhead	Positive	Mycobacterium-abscessus
2018HondaEnv1345	2018	KAUAI	Household	Biofilm	Showerhead	Positive	Mycobacterium-chelonae	Mycobacterium-peregrinum
2018HondaEnv1346	2018	KAUAI	Household	Biofilm	Kitchen-sink	Positive	Mycobacterium-porcinum
2018HondaEnv1347	2018	KAUAI	Household	Dust	NA	Negative
2018HondaEnv1348	2018	KAUAI	Household	Soil	NA	Negative
2018HondaEnv1349	2018	KAUAI	Non-household	Soil	NA	Negative
2018HondaEnv1350	2018	KAUAI	Non-household	Biofilm	NP	Negative
2018HondaEnv1351	2018	KAUAI	Non-household	Biofilm	NP	Positive	Mycobacterium-neoaurum
2018HondaEnv1352	2018	KAUAI	Non-household	Biofilm	NP	Positive	Mycobacterium-gadium	Mycobacterium-abscessus	Mycobacterium-intracellulare
2018HondaEnv1353	2018	KAUAI	Non-household	Soil	NA	Positive	Mycobacterium-bacteremicum
2018HondaEnv1354	2018	KAUAI	Non-household	Biofilm	NP	Positive	Mycobacterium-peregrinum	Mycobacterium-abscessus
2018HondaEnv1355	2018	KAUAI	Non-household	Biofilm	NP	Negative
2018HondaEnv1356	2018	KAUAI	Household	Soil	NA	Negative
2018HondaEnv1357	2018	OAHU	Non-household	Soil	NA	Negative
2018HondaEnv1358	2018	OAHU	Natural	Biofilm	Leaf	Negative
2018HondaEnv1359	2018	OAHU	Natural	Biofilm	Tree	Negative
2018HondaEnv1360	2018	OAHU	Natural	Biofilm	Rock	Negative
2018HondaEnv1361	2018	OAHU	Non-household	Biofilm	Dock	Negative
2018HondaEnv1362	2018	OAHU	Non-household	Biofilm	Sink	Negative
2018HondaEnv1363	2018	OAHU	Non-household	Biofilm	Pool	Negative
2018HondaEnv1364	2018	OAHU	Natural	Soil	NA	Negative
2018HondaEnv1365	2018	OAHU	Non-household	Biofilm	Sink	Negative
2018HondaEnv1366	2018	OAHU	Non-household	Biofilm	Water-fountain	Negative
2018HondaEnv1367	2018	OAHU	Natural	Biofilm	Rock	Negative
2018HondaEnv1368	2018	OAHU	Non-household	Soil	NA	Positive	Mycobacterium-rutilum
2018HondaEnv1369	2018	OAHU	Non-household	Biofilm	Pool	Negative
2018HondaEnv1370	2018	OAHU	Natural	Soil	NA	Negative
2018HondaEnv1371	2018	OAHU	Non-household	Biofilm	Sink	Negative
2018HondaEnv1372	2018	OAHU	Natural	Biofilm	Bay	Negative
2018HondaEnv1373	2018	OAHU	Non-household	Biofilm	Hose	Negative
2018HondaEnv1374	2018	OAHU	Natural	Biofilm	Rock	Negative
2018HondaEnv1375	2018	OAHU	Household	Soil	NA	Negative
2018HondaEnv1376	2018	OAHU	Household	Biofilm	Fish-tank	Positive	Mycobacterium-vanbaalenii
2018HondaEnv1377	2018	OAHU	Household	Biofilm	Showerhead	Positive	Mycobacterium-chimaera
2018HondaEnv1378	2018	OAHU	Household	Biofilm	Kitchen-sink	Negative
2018HondaEnv1379	2018	OAHU	household	Dust	NA	Negative
2018HondaEnv1380	2018	OAHU	Household	Soil	NA	Negative
2018HondaEnv1381	2018	OAHU	Natural	Biofilm	Pond	Negative
2018HondaEnv1382	2018	OAHU	Non-household	Soil	NA	Negative
2018HondaEnv1383	2018	OAHU	Non-household	Biofilm	concrete-pillar	Negative
2018HondaEnv1384	2018	OAHU	Non-household	Biofilm	Wood-pillar	Negative
2018HondaEnv1385	2018	OAHU	Household	Biofilm	Showerhead	Negative
2018HondaEnv1386	2018	OAHU	Household	Biofilm	Kitchen-sink	Negative
2018HondaEnv1387	2018	OAHU	household	Dust	NA	Negative
2018HondaEnv1388	2018	OAHU	Household	Soil	NA	Negative
2018HondaEnv1389	2018	OAHU	Household	Biofilm	Showerhead	Negative
2018HondaEnv1390	2018	OAHU	Household	Biofilm	Kitchen-sink	Negative
2018HondaEnv1391	2018	OAHU	household	Dust	NA	Negative
2018HondaEnv1392	2018	OAHU	Household	Soil	NA	Positive	Mycobacterium-frederiksbergense
2018HondaEnv1393	2018	OAHU	Household	Biofilm	Showerhead	Negative
2018HondaEnv1394	2018	OAHU	Household	Biofilm	Kitchen-sink	Negative
2018HondaEnv1395	2018	OAHU	household	Dust	NA	Negative
2018HondaEnv1396	2018	OAHU	Household	Soil	NA	Positive	Mycobacterium-peregrinum
2018HondaEnv1397	2018	OAHU	Non-household	Dust	NA	Negative
2018HondaEnv1398	2018	OAHU	Non-household	Biofilm	Sink	Negative
2018HondaEnv1399	2018	OAHU	Non-household	Soil	NA	Negative
2018HondaEnv1400	2018	OAHU	Non-household	Biofilm	Aquaponic-tank	Negative
2018HondaEnv1401	2018	OAHU	Non-household	Biofilm	Hose	Negative
2018HondaEnv1402	2018	OAHU	Non-household	Biofilm	Irigation-canal	Negative
2018HondaEnv1403	2018	OAHU	Non-household	Biofilm	Drainage	Negative
2018HondaEnv1404	2018	OAHU	Non-household	Soil	NA	Positive	Mycobacterium-porcinum
2018HondaEnv1405	2018	OAHU	Household	Biofilm	Showerhead	Positive	Mycobacterium-timonense
2018HondaEnv1406	2018	OAHU	Household	Biofilm	Kitchen-sink	Negative
2018HondaEnv1407	2018	OAHU	household	Dust	NA	Negative
2018HondaEnv1408	2018	OAHU	Household	Soil	NA	Positive	Mycobacterium-wolinskyi
2018HondaEnv1409	2018	OAHU	Household	Biofilm	Showerhead	Positive	Mycobacterium-phocaicum	Mycobacterium-iranicum
2018HondaEnv1410	2018	OAHU	Household	Biofilm	Kitchen-sink	Negative
2018HondaEnv1411	2018	OAHU	Household	Dust	NA	Negative
2018HondaEnv1412	2018	OAHU	Household	Soil	NA	Negative
2018HondaEnv1413	2018	OAHU	Non-household	Biofilm	Sink	Negative
2018HondaEnv1414	2018	OAHU	Non-household	Biofilm	Sink	Negative
2018HondaEnv1415	2018	OAHU	Non-household	Biofilm	Sink	Negative
2018HondaEnv1416	2018	OAHU	Non-household	Soil	NA	Positive	Mycobacterium-flavescens
2018HondaEnv1417	2018	OAHU	Household	Biofilm	Showerhead	Negative
2018HondaEnv1418	2018	OAHU	Household	Biofilm	Kitchen-sink	Negative
2018HondaEnv1419	2018	OAHU	household	Dust	NA	Negative
2018HondaEnv1420	2018	OAHU	Household	Soil	NA	Negative
2018HondaEnv1421	2018	OAHU	Household	Biofilm	Showerhead	Negative
2018HondaEnv1422	2018	OAHU	Household	Biofilm	Kitchen-sink	Negative
2018HondaEnv1423	2018	OAHU	household	Dust	NA	Negative
2018HondaEnv1424	2018	OAHU	Household	Soil	NA	Positive	Mycobacterium-timonense	Mycobacterium-marseillense
2018HondaEnv1425	2018	OAHU	Household	Biofilm	Showerhead	Negative
2018HondaEnv1426	2018	OAHU	Household	Biofilm	Kitchen-sink	Negative
2018HondaEnv1427	2018	OAHU	household	Dust	NA	Negative
2018HondaEnv1428	2018	OAHU	Household	Soil	NA	Negative
2018HondaEnv1429	2018	OAHU	Household	Biofilm	Showerhead	Positive	Mycobacterium-porcinum
2018HondaEnv1430	2018	OAHU	Household	Biofilm	Kitchen-sink	Negative
2018HondaEnv1431	2018	OAHU	household	Dust	NA	Negative
2018HondaEnv1432	2018	OAHU	Household	Soil	NA	Negative
2018HondaEnv1433	2018	OAHU	Non-household	Dust	NA	Negative
2018HondaEnv1434	2018	OAHU	Non-household	Biofilm	Sink	Negative
2018HondaEnv1435	2018	OAHU	Non-household	Biofilm	Pool	Negative
2018HondaEnv1436	2018	OAHU	Non-household	Soil	NA	Negative
2018HondaEnv1437	2018	OAHU	Household	Biofilm	Showerhead	Negative
2018HondaEnv1438	2018	OAHU	Household	Biofilm	Kitchen-sink	Negative
2018HondaEnv1439	2018	OAHU	household	Dust	NA	Negative
2018HondaEnv1440	2018	OAHU	Household	Soil	NA	Negative
2018HondaEnv1441	2018	OAHU	Non-household	Biofilm	Sink	Negative
2018HondaEnv1442	2018	OAHU	Non-household	Biofilm	Beach-Showerhead	Negative
2018HondaEnv1443	2018	OAHU	Natural	Biofilm	Stream-interface	Negative
2018HondaEnv1444	2018	OAHU	Non-household	Soil	NA	Positive	Mycobacterium-poriferae
2018HondaEnv1445	2018	OAHU	Household	Biofilm	Showerhead	Negative
2018HondaEnv1446	2018	OAHU	Household	Biofilm	Kitchen-sink	Negative
2018HondaEnv1447	2018	OAHU	household	Dust	NA	Negative
2018HondaEnv1448	2018	OAHU	Household	Soil	NA	Positive	Mycobacterium-abscessus
2018HondaEnv1449	2018	OAHU	Household	Biofilm	Showerhead	Negative
2018HondaEnv1450	2018	OAHU	Household	Biofilm	Kitchen-sink	Negative
2018HondaEnv1451	2018	OAHU	household	Dust	NA	Negative
2018HondaEnv1452	2018	OAHU	Household	Soil	NA	Positive	Mycobacterium-gallinarum
2018HondaEnv1453	2018	OAHU	Household	Biofilm	Showerhead	Negative
2018HondaEnv1454	2018	OAHU	Household	Biofilm	Kitchen-sink	Negative
2018HondaEnv1455	2018	OAHU	Household	Soil	NA	Negative
2018HondaEnv1456	2018	OAHU	Household	Biofilm	Showerhead	Negative
2018HondaEnv1457	2018	OAHU	Household	Biofilm	Kitchen-sink	Negative
2018HondaEnv1458	2018	OAHU	household	Dust	NA	Negative
2018HondaEnv1459	2018	OAHU	Household	Soil	NA	Negative
2018HondaEnv1460	2018	OAHU	Household	Biofilm	Showerhead	Negative
2018HondaEnv1461	2018	OAHU	Household	Biofilm	Kitchen-sink	Negative
2018HondaEnv1462	2018	OAHU	Household	Dust	NA	Negative
2018HondaEnv1463	2018	OAHU	Household	Soil	NA	Positive	Mycobacterium-abscessus	Mycobacterium-sediminis
2018HondaEnv1464	2018	OAHU	Household	Biofilm	Showerhead	Negative
2018HondaEnv1465	2018	OAHU	Household	Biofilm	Kitchen-sink	Negative
2018HondaEnv1466	2018	OAHU	household	Dust	NA	Positive	Mycobacterium-conceptionense
2018HondaEnv1467	2018	OAHU	Household	Soil	NA	Negative
2018HondaEnv1468	2018	OAHU	Household	Biofilm	Showerhead	Negative
2018HondaEnv1469	2018	OAHU	Household	Biofilm	Kitchen-sink	Negative
2018HondaEnv1470	2018	OAHU	household	Dust	NA	Negative
2018HondaEnv1471	2018	OAHU	Household	Soil	NA	Negative
2018HondaEnv1472	2018	OAHU	Household	Biofilm	Showerhead	Negative
2018HondaEnv1473	2018	OAHU	Household	Biofilm	Kitchen-sink	Positive	Mycobacterium-porcinum
2018HondaEnv1474	2018	OAHU	household	Dust	NA	Positive	Mycobacterium-grossiae	Mycobacterium-flavescens	Mycobacterium-porcinum
2018HondaEnv1475	2018	OAHU	Household	Soil	NA	Negative
2018HondaEnv1476	2018	OAHU	Household	Biofilm	Showerhead	Negative
2018HondaEnv1477	2018	OAHU	Household	Biofilm	Kitchen-sink	Negative
2018HondaEnv1478	2018	OAHU	Household	Dust	NA	Negative
2018HondaEnv1479	2018	OAHU	Household	Soil	NA	Negative
2018HondaEnv1480	2018	OAHU	Household	Biofilm	Showerhead	Positive	Mycobacterium-immunogenum
2018HondaEnv1481	2018	OAHU	household	Dust	NA	Negative
2018HondaEnv1482	2018	OAHU	Household	Soil	NA	Positive	Mycobacterium-abscessus
2018HondaEnv1483	2018	OAHU	household	Dust	NA	Negative
2018HondaEnv1484	2018	OAHU	Household	Soil	NA	Positive	Mycobacterium-abscessus
2018HondaEnv1485	2018	HAWAII	Natural	Biofilm	Stream-interface	Negative
2018HondaEnv1486	2018	HAWAII	Household	Soil	NA	Negative
2018HondaEnv1487	2018	HAWAII	Household	Biofilm	Showerhead	Negative
2018HondaEnv1488	2018	HAWAII	Household	Biofilm	Showerhead	Negative
2018HondaEnv1489	2018	HAWAII	Household	Biofilm	Kitchen-sink	Negative
2018HondaEnv1490	2018	MAUI	Household	Biofilm	Showerhead	Negative
2018HondaEnv1491	2018	MAUI	Household	Biofilm	Kitchen-sink	Negative
2018HondaEnv1492	2018	MAUI	household	Dust	NA	Negative
2018HondaEnv1493	2018	MAUI	Household	Soil	NA	Positive	Mycobacterium-septicum
2018HondaEnv1494	2018	MAUI	Household	Biofilm	Showerhead	Negative
2018HondaEnv1495	2018	MAUI	Household	Biofilm	Kitchen-sink	Negative
2018HondaEnv1496	2018	MAUI	Household	Dust	NA	Negative
2018HondaEnv1497	2018	MAUI	Household	Soil	NA	Positive	Mycobacterium-canariasense
2018HondaEnv1498	2018	MAUI	Non-household	Soil	NA	Positive	Mycobacterium-gallinarum	Mycobacterium-moriokaense
2018HondaEnv1499	2018	MAUI	Non-household	Biofilm	Irrigation-outlet	Negative
2018HondaEnv1500	2018	MAUI	Non-household	Biofilm	Golf-course-swale	Negative
2018HondaEnv1501	2018	MAUI	Non-household	Biofilm	Drainage	Negative
2018HondaEnv1502	2018	MAUI	Household	Biofilm	Showerhead	Negative
2018HondaEnv1503	2018	MAUI	Household	Biofilm	Kitchen-sink	Negative
2018HondaEnv1504	2018	MAUI	Household	Soil	NA	Positive	Mycobacterium-neoaurum
2018HondaEnv1505	2018	MAUI	Non-household	Biofilm	Fountain	Negative
2018HondaEnv1506	2018	MAUI	Non-household	Biofilm	Beach-Showerhead	Negative
2018HondaEnv1507	2018	MAUI	Non-household	Biofilm	Sink	Negative
2018HondaEnv1508	2018	MAUI	Non-household	Soil	NA	Positive	Mycobacterium-flavescens
2018HondaEnv1509	2018	MAUI	Natural	Biofilm	Rock	Negative
2018HondaEnv1510	2018	MAUI	Non-household	Biofilm	Beach-Showerhead	Negative
2018HondaEnv1511	2018	MAUI	Non-household	Soil	NA	Positive	Mycobacterium-neoaurum
2018HondaEnv1512	2018	MAUI	Household	Biofilm	Showerhead	Positive	Mycobacterium-chelonae
2018HondaEnv1513	2018	MAUI	Household	Biofilm	Showerhead	Positive	Mycobacterium-chimaera
2018HondaEnv1514	2018	KAUAI	Household	Biofilm	Showerhead	Negative
2018HondaEnv1515	2018	MAUI	Household	Biofilm	Kitchen-sink	Negative
2018HondaEnv1516	2018	MAUI	household	Dust	NA	Negative
2018HondaEnv1517	2018	MAUI	Household	Soil	NA	Negative
2018HondaEnv1518	2018	MAUI	Household	Biofilm	Showerhead	Negative
2018HondaEnv1519	2018	MAUI	Household	Biofilm	Kitchen-sink	Positive	Mycobacterium-chimaera
2018HondaEnv1520	2018	MAUI	Household	Soil	NA	Positive	Mycobacterium-gallinarum
2018HondaEnv1521	2018	MAUI	Household	Biofilm	Showerhead	Negative
2018HondaEnv1522	2018	MAUI	Household	Biofilm	Kitchen-sink	Positive	Mycobacterium-chelonae
2018HondaEnv1523	2018	MAUI	Household	Dust	NA	Negative
2018HondaEnv1524	2018	MAUI	Household	Biofilm	Hose	Negative
2018HondaEnv1525	2018	MAUI	Household	Soil	NA	Negative
2018HondaEnv1526	2018	MAUI	Household	Biofilm	Pond	Negative
2018HondaEnv1527	2018	MAUI	Natural	Biofilm	Tree	Negative
2018HondaEnv1528	2018	MAUI	Household	Biofilm	Showerhead	Negative
2018HondaEnv1529	2018	MAUI	Household	Soil	NA	Negative
2018HondaEnv1530	2018	HAWAII	Non-household	Soil	NA	Negative
2018HondaEnv1531	2018	HAWAII	Non-household	Biofilm	Catchment	Positive	Mycobacterium-paragordonae
2018HondaEnv1532	2018	HAWAII	Non-household	Biofilm	Catchment	Negative
2018HondaEnv1533	2018	HAWAII	Non-household	Biofilm	Catchment	Positive	Mycobacterium-indicus	Mycobacterium-timonense
2018HondaEnv1534	2018	HAWAII	Natural	Biofilm	Stream-interface	Positive	Mycobacterium-chelonae
2018HondaEnv1535	2018	HAWAII	Natural	Biofilm	Stream-interface	Negative
2018HondaEnv1536	2018	HAWAII	Natural	Biofilm	Stream-interface	Positive	Mycobacterium-phocaicum
2018HondaEnv1537	2018	HAWAII	Natural	Soil	NA	Negative
2018HondaEnv1538	2018	HAWAII	Non-household	Soil	NA	Negative
2018HondaEnv1539	2018	HAWAII	Non-household	Biofilm	Catchment	Negative
2018HondaEnv1540	2018	HAWAII	Non-household	Biofilm	Catchment	Negative
2018HondaEnv1541	2018	HAWAII	Non-household	Biofilm	Catchment	Negative
2018HondaEnv1542	2018	HAWAII	Household	Biofilm	Showerhead	Positive	Mycobacterium-porcinum
2018HondaEnv1543	2018	HAWAII	Household	Biofilm	Kitchen-sink	Positive	Mycobacterium-paragordonae	Mycobacterium-chelonae	Mycobacterium-gordonae
2018HondaEnv1544	2018	HAWAII	household	Dust	NA	Negative
2018HondaEnv1545	2018	HAWAII	Household	Biofilm	Showerhead	Negative
2018HondaEnv1546	2018	HAWAII	Household	Biofilm	Kitchen-sink	Negative
2018HondaEnv1547	2018	HAWAII	household	Dust	NA	Negative
2018HondaEnv1548	2018	HAWAII	Household	Biofilm	Showerhead	Negative
2018HondaEnv1549	2018	HAWAII	Household	Biofilm	Kitchen-sink	Negative
2018HondaEnv1550	2018	HAWAII	household	Dust	NA	Negative
2018HondaEnv1551	2018	HAWAII	Non-household	Biofilm	Ice-machine	Negative
2018HondaEnv1552	2018	HAWAII	Non-household	Soil	NA	Negative
2018HondaEnv1553	2018	HAWAII	Non-household	Biofilm	Gutter	Negative
2018HondaEnv1554	2018	HAWAII	Non-household	Biofilm	Drainage	Positive	Mycobacterium-phocaicum
2018HondaEnv1555	2018	HAWAII	Non-household	Biofilm	Hose	Positive	Mycobacterium-timonense
2018HondaEnv1556	2018	HAWAII	Non-household	Soil	NA	Negative
2018HondaEnv1557	2018	HAWAII	Non-household	Biofilm	Gutter	Negative
2018HondaEnv1558	2018	HAWAII	Non-household	Biofilm	Pond	Negative
2018HondaEnv1559	2018	HAWAII	Household	Biofilm	Showerhead	Negative
2018HondaEnv1560	2018	HAWAII	Household	Biofilm	Kitchen-sink	Positive	Mycobacterium-chelonae	Mycobacterium-avium	Mycobacterium-gordonae
2018HondaEnv1561	2018	HAWAII	household	Dust	NA	Negative
2018HondaEnv1562	2018	HAWAII	Household	Soil	NA	Negative
2018HondaEnv1563	2018	HAWAII	Household	Biofilm	Showerhead	Negative
2018HondaEnv1564	2018	HAWAII	Household	Biofilm	Kitchen-sink	Negative
2018HondaEnv1565	2018	HAWAII	household	Dust	NA	Negative
2018HondaEnv1566	2018	HAWAII	Household	Soil	NA	Negative
2018HondaEnv1567	2018	HAWAII	Household	Biofilm	Showerhead	Positive	Mycobacterium-porcinum
2018HondaEnv1568	2018	HAWAII	Household	Biofilm	Kitchen-sink	Positive	Mycobacterium-abscessus
2018HondaEnv1569	2018	HAWAII	household	Dust	NA	Negative
2018HondaEnv1570	2018	HAWAII	Household	Soil	NA	Negative
2018HondaEnv1571	2018	HAWAII	Household	Biofilm	Showerhead	Negative
2018HondaEnv1572	2018	HAWAII	Household	Biofilm	Kitchen-sink	Negative
2018HondaEnv1573	2018	HAWAII	household	Dust	NA	Negative
2018HondaEnv1574	2018	HAWAII	Household	Soil	NA	Negative
2018HondaEnv1575	2018	HAWAII	Non-household	Biofilm	Water-fountain	Negative
2018HondaEnv1576	2018	HAWAII	Non-household	Soil	NA	Negative
2018HondaEnv1577	2018	HAWAII	Non-household	Biofilm	Drainage	Negative
2018HondaEnv1578	2018	HAWAII	Non-household	Biofilm	Plant-pot	Negative
2018HondaEnv1579	2018	HAWAII	Natural	Biofilm	Stream-interface	Negative
2018HondaEnv1580	2018	HAWAII	Natural	Biofilm	Stream-interface	Negative
2018HondaEnv1581	2018	HAWAII	Natural	Biofilm	Stream-interface	Positive	Mycobacterium-chelonae
2018HondaEnv1582	2018	HAWAII	Non-household	Soil	NA	Negative
2018HondaEnv1583	2018	HAWAII	Non-household	Biofilm	Water-fountain	Negative
2018HondaEnv1584	2018	HAWAII	Non-household	Soil	NA	Negative
2018HondaEnv1585	2018	HAWAII	Non-household	Biofilm	Drainage	Positive	Mycobacterium-mucogenicum
2018HondaEnv1586	2018	HAWAII	Non-household	Biofilm	Drainage	Positive	Mycobacterium-chelonae	Mycobacterium-iranicum
2018HondaEnv1587	2018	HAWAII	Non-household	Biofilm	Water-fountain	Negative
2018HondaEnv1588	2018	HAWAII	Natural	Biofilm	Stream-interface	Negative
2018HondaEnv1589	2018	HAWAII	Non-household	Biofilm	Drainage	Negative
2018HondaEnv1590	2018	HAWAII	Non-household	Biofilm	Water-fountain	Negative
2018HondaEnv1591	2018	HAWAII	Non-household	Biofilm	Sink	Negative
2018HondaEnv1592	2018	HAWAII	Non-household	Soil	NA	Negative
2018HondaEnv1593	2018	HAWAII	Non-household	Biofilm	Drainage	Negative
2018HondaEnv1594	2018	HAWAII	Household	Biofilm	Showerhead	Negative
2018HondaEnv1595	2018	HAWAII	Household	Biofilm	Kitchen-sink	Negative
2018HondaEnv1596	2018	HAWAII	household	Dust	NA	Negative
2018HondaEnv1597	2018	HAWAII	Household	Soil	NA	Negative
2018HondaEnv1598	2018	HAWAII	Household	Biofilm	Showerhead	Negative
2018HondaEnv1599	2018	HAWAII	Household	Biofilm	Kitchen-sink	Positive	Mycobacterium-peregrinum	Mycobacterium-gordonae	Mycobacterium-paragordonae
2018HondaEnv1600	2018	HAWAII	household	Dust	NA	Negative
2018HondaEnv1601	2018	HAWAII	Household	Soil	NA	Negative
2018HondaEnv1602	2018	HAWAII	Household	Biofilm	Showerhead	Positive	Mycobacterium-chelonae
2018HondaEnv1603	2018	HAWAII	Household	Biofilm	Kitchen-sink	Negative
2018HondaEnv1604	2018	HAWAII	household	Dust	NA	Negative
2018HondaEnv1605	2018	HAWAII	Household	Soil	NA	Negative
2018HondaEnv1606	2018	HAWAII	Household	Soil	NA	Negative
2018HondaEnv1607	2018	HAWAII	Non-household	Biofilm	Water-fountain	Negative
2018HondaEnv1608	2018	HAWAII	Non-household	Biofilm	Water-fountain	Negative
2018HondaEnv1609	2018	HAWAII	Non-household	Biofilm	Water-fountain	Negative
2018HondaEnv1610	2018	HAWAII	Non-household	Soil	NA	Negative
2018HondaEnv1611	2018	HAWAII	Household	Biofilm	Showerhead	Negative
2018HondaEnv1612	2018	HAWAII	Household	Biofilm	Kitchen-sink	Positive	Mycobacterium-paragordonae
2018HondaEnv1613	2018	HAWAII	household	Dust	NA	Negative
2018HondaEnv1614	2018	HAWAII	Household	Soil	NA	Negative
2018HondaEnv1615	2018	HAWAII	Household	Biofilm	Showerhead	Positive	Mycobacterium-porcinum
2018HondaEnv1616	2018	HAWAII	Household	Biofilm	Kitchen-sink	Negative
2018HondaEnv1617	2018	HAWAII	household	Dust	NA	Negative
2018HondaEnv1618	2018	HAWAII	Household	Soil	NA	Negative
2018HondaEnv1619	2018	HAWAII	Household	Biofilm	Showerhead	Negative
2018HondaEnv1620	2018	HAWAII	Household	Biofilm	Kitchen-sink	Positive	Mycobacterium-phocaicum	Mycobacterium-paragordonae
2018HondaEnv1621	2018	HAWAII	household	Dust	NA	Positive	Mycobacterium-litorale	Mycobacterium-monacense	Mycobacterium-malmesburyense
2018HondaEnv1622	2018	HAWAII	Household	Soil	NA	Negative
2018HondaEnv1623	2018	OAHU	Household	Biofilm	Showerhead	Negative
2018HondaEnv1624	2018	OAHU	Household	Biofilm	Kitchen-sink	Positive	Mycobacterium-abscessus
2018HondaEnv1625	2018	OAHU	Household	Dust	NA	Negative
2018HondaEnv1626	2018	OAHU	Household	Soil	NA	Negative
2018HondaEnv1627	2018	OAHU	Non-household	Biofilm	Water-fountain	Negative
2018HondaEnv1628	2018	OAHU	Non-household	Biofilm	Sink	Negative
2018HondaEnv1629	2018	OAHU	Non-household	Soil	NA	Negative
2018HondaEnv1630	2018	OAHU	Non-household	Biofilm	Puddle	Negative
2018HondaEnv1631	2018	OAHU	Non-household	Biofilm	Water-fountain	Negative
2018HondaEnv1632	2018	OAHU	Non-household	Soil	NA	Negative
2018HondaEnv1633	2018	OAHU	Non-household	Biofilm	Water-fountain	Negative
2018HondaEnv1634	2018	OAHU	Non-household	Biofilm	Beach-Showerhead	Negative
2018HondaEnv1635	2018	OAHU	Non-household	Biofilm	Sink	Positive	Mycobacterium-porcinum
2018HondaEnv1636	2018	OAHU	Non-household	Soil	NA	Negative
2018HondaEnv1637	2018	OAHU	Household	Biofilm	Showerhead	Negative
2018HondaEnv1638	2018	OAHU	Household	Biofilm	Kitchen-sink	Negative
2018HondaEnv1639	2018	OAHU	Household	Dust	NA	Negative
2018HondaEnv1640	2018	OAHU	Household	Soil	NA	Negative
2018HondaEnv1641	2018	OAHU	Household	Biofilm	Showerhead	Negative
2018HondaEnv1642	2018	OAHU	Household	Biofilm	Kitchen-sink	Positive	Mycobacterium-fortuitum
2018HondaEnv1643	2018	OAHU	Household	Dust	NA	Negative
2018HondaEnv1644	2018	OAHU	Household	Soil	NA	Positive	Mycobacterium-monacense	Mycobacterium-flavescens	Mycobacterium-gallinarum
2019HondaEnv01	2019	KAUAI	Natural	Biofilm	Stream-interface	Negative
2019HondaEnv02	2019	KAUAI	Natural	Biofilm	Stream-interface	Positive	Mycobacterium-florentinum
2019HondaEnv03	2019	KAUAI	Natural	Biofilm	Stream-interface	Negative
2019HondaEnv04	2019	KAUAI	Natural	Biofilm	Stream-interface	Negative
2019HondaEnv05	2019	KAUAI	Natural	Biofilm	Stream-interface	Negative
2019HondaEnv06	2019	KAUAI	Natural	Biofilm	Stream-interface	Negative
2019HondaEnv07	2019	KAUAI	Natural	Biofilm	Stream-interface	Negative
2019HondaEnv08	2019	OAHU	Non-household	Biofilm	Bathroom-Sink	Negative
2019HondaEnv09	2019	OAHU	Non-household	Biofilm	Bathroom-Sink	Positive	Mycobacterium-porcinum
2019HondaEnv10	2019	OAHU	Non-household	Biofilm	Water-fountain	Negative
2019HondaEnv11	2019	OAHU	Household	Biofilm	Showerhead	Positive	Mycobacterium-iranicum	Mycobacterium-porcinum
2019HondaEnv12	2019	OAHU	Household	Biofilm	Kitchen-sink	Positive	Mycobacterium-mucogenicum	Mycobacterium-chimaera
2019HondaEnv13	2019	OAHU	Household	Biofilm	Bathroom-Sink	Negative
2019HondaEnv14	2019	OAHU	Household	Dust	NA	Positive	Mycobacterium-immunogenum
2019HondaEnv15	2019	OAHU	Household	Dust	NA	Positive	Mycobacterium-chubuense
2019HondaEnv16	2019	OAHU	Non-household	Biofilm	Bathroom-Sink	Negative
2019HondaEnv17	2019	OAHU	Non-household	Biofilm	Bathroom-Sink	Negative
2019HondaEnv18	2019	OAHU	Non-household	Biofilm	Bathroom-Sink	Negative
2019HondaEnv19	2019	OAHU	Non-household	Biofilm	Water-fountain	Negative
2019HondaEnv20	2019	OAHU	Non-household	Biofilm	Bathroom-Sink	Negative
2019HondaEnv21	2019	OAHU	Non-household	Biofilm	Bathroom-Sink	Negative
2019HondaEnv22	2019	OAHU	Non-household	Biofilm	Bathroom-Sink	Negative
2019HondaEnv23	2019	OAHU	Non-household	Biofilm	Bathroom-Sink	Negative
2019HondaEnv24	2019	OAHU	Non-household	Biofilm	Bathroom-Sink	Negative
2019HondaEnv25	2019	OAHU	Non-household	Biofilm	Water-fountain	Negative
2019HondaEnv26	2019	OAHU	Non-household	Biofilm	Water-fountain	Positive	Mycobacterium-paragordonae
2019HondaEnv27	2019	OAHU	Non-household	Biofilm	Bathroom-Sink	Negative
2019HondaEnv28	2019	OAHU	Non-household	Biofilm	Bathroom-Sink	Positive	Mycobacterium-mucogenicum
2019HondaEnv29	2019	OAHU	Non-household	Biofilm	Bathroom-Sink	Positive	Mycobacterium-gordonae
2019HondaEnv30	2019	OAHU	Non-household	Biofilm	Bathroom-Sink	Negative
2019HondaEnv31	2019	OAHU	Non-household	Biofilm	Bathroom-Sink	Negative
2019HondaEnv32	2019	OAHU	Non-household	Biofilm	Bathroom-Sink	Negative
2019HondaEnv33	2019	OAHU	Non-household	Biofilm	Water-fountain	Negative
2019HondaEnv34	2019	OAHU	Non-household	Biofilm	Water-fountain	Positive	Mycobacterium-chelonae
2019HondaEnv35	2019	OAHU	Non-household	Biofilm	Bathroom-Sink	Negative
2019HondaEnv36	2019	OAHU	Non-household	Biofilm	Bathroom-Sink	Negative
2019HondaEnv37	2019	OAHU	Non-household	Biofilm	Water-fountain	Negative
2019HondaEnv38	2019	MAUI	Household	Biofilm	Showerhead	Negative
2019HondaEnv39	2019	MAUI	Household	Dust	NA	Negative
2019HondaEnv40	2019	MAUI	Household	Biofilm	Showerhead	Negative
2019HondaEnv41	2019	MAUI	Household	Biofilm	Kitchen-sink	Positive	Mycobacterium-porcinum
2019HondaEnv42	2019	MAUI	Household	Biofilm	Sink	Negative
2019HondaEnv43	2019	MAUI	Household	Soil	NA	Positive	Mycobacterium-rhodesiae	Mycobacterium-timonense	Mycobacterium-monacense
2019HondaEnv44	2019	MAUI	Household	Biofilm	Showerhead	Negative
2019HondaEnv45	2019	MAUI	Household	Biofilm	Kitchen-sink	Negative
2019HondaEnv46	2019	MAUI	Household	Dust	NA	Positive	Mycobacterium-neoaurum
2019HondaEnv47	2019	MAUI	Household	Soil	NA	Positive	Mycobacterium-gallinarum	Mycobacterium-neoaurum	Mycobacterium-murale
2019HondaEnv48	2019	MAUI	Non-household	Dust	NA	Negative
2019HondaEnv49	2019	MAUI	Non-household	Biofilm	Sink	Negative
2019HondaEnv50	2019	MAUI	Non-household	Soil	NA	Negative
2019HondaEnv51	2019	MAUI	Non-household	Dust	NA	Positive	Mycobacterium-avium
2019HondaEnv52	2019	MAUI	Non-household	Biofilm	Sink	Negative
2019HondaEnv53	2019	MAUI	Non-household	Soil	NA	Negative
2019HondaEnv54	2019	MAUI	Household	Biofilm	Showerhead	Negative
2019HondaEnv55	2019	MAUI	Household	Biofilm	Showerhead	Negative
2019HondaEnv56	2019	MAUI	Household	Biofilm	Kitchen-sink	Positive	Mycobacterium-porcinum
2019HondaEnv57	2019	MAUI	Household	Biofilm	Sink	Negative
2019HondaEnv58	2019	MAUI	Household	Dust	NA	Negative
2019HondaEnv59	2019	MAUI	Non-household	Soil	NA	Negative
2019HondaEnv60	2019	MAUI	Non-household	Biofilm	NP	Positive	Mycobacterium-grossiae
2019HondaEnv61	2019	MAUI	Non-household	Dust	NA	Positive	Mycobacterium-flavescens
2019HondaEnv62	2019	MAUI	Non-household	Biofilm	Sink	Positive	Mycobacterium-grossiae
2019HondaEnv63	2019	MAUI	Non-household	Soil	NA	Negative
2019HondaEnv64	2019	MOLOKAI	Natural	Biofilm	Bog	Negative
2019HondaEnv65	2019	MOLOKAI	Natural	Biofilm	Bog	Negative
2019HondaEnv66	2019	MOLOKAI	Natural	Biofilm	Bog	Negative
2019HondaEnv67	2019	MAUI	Household	Biofilm	Showerhead	Negative
2019HondaEnv68	2019	MAUI	Household	Biofilm	Kitchen-sink	Negative
2019HondaEnv69	2019	MAUI	Household	Dust	NA	Negative
2019HondaEnv70	2019	MAUI	Household	Soil	NA	Negative
2019HondaEnv71	2019	MAUI	Household	Biofilm	Showerhead	Negative
2019HondaEnv72	2019	MAUI	Household	Biofilm	Kitchen-sink	Negative
2019HondaEnv73	2019	MAUI	Household	Dust	NA	Negative
2019HondaEnv74	2019	MAUI	Household	Soil	NA	Positive	Mycobacterium-arceuilense
2019HondaEnv75	2019	MAUI	Household	Biofilm	Showerhead	Positive	Mycobacterium-fortuitum	Mycobacterium-chimaera	Mycobacterium-iranicum
2019HondaEnv76	2019	MAUI	Household	Biofilm	Kitchen-sink	Negative
2019HondaEnv77	2019	MAUI	Household	Dust	NA	Positive	Mycobacterium-malmesburyense
2019HondaEnv78	2019	MAUI	Household	Biofilm	Showerhead	Negative
2019HondaEnv79	2019	MAUI	household	Dust	NA	Negative
2019HondaEnv80	2019	MAUI	household	Biofilm	Showerhead	Negative
2019HondaEnv81	2019	MAUI	Household	Dust	NA	Negative
2019HondaEnv82	2019	MAUI	Household	Soil	NA	Positive	Mycobacterium-boenickei	Mycobacterium-gallinarum	Mycobacterium-conceptionense	Mycobacterium-porcinum
2019HondaEnv83	2019	MAUI	Household	Biofilm	Showerhead	Negative
2019HondaEnv84	2019	MAUI	Household	Biofilm	Showerhead	Negative
2019HondaEnv85	2019	MAUI	Household	Dust	NA	Negative
[truncated: 336 more rows]

## Sheet: Clinical
Sample_Name	Collection_Year	Island	Sample_Type	NTM_Culture_Positivity	NTM_Species_1
2015HondaCln01	2015	Unknown	Clinical	Positive	Mycobacterium-gordonae
2015HondaCln02	2015	Unknown	Clinical	Positive	Mycobacterium-yongonense
2015HondaCln03	2015	OAHU	Clinical	Positive	Mycobacterium-chimaera
2015HondaCln04	2015	OAHU	Clinical	Positive	Mycobacterium-chimaera
2015HondaCln05	2015	OAHU	Clinical	Positive	Mycobacterium-chimaera
2015HondaCln06	2015	OAHU	Clinical	Positive	Mycobacterium-abscessus
2015HondaCln07	2015	OAHU	Clinical	Positive	Mycobacterium-abscessus
2015HondaCln08	2015	OAHU	Clinical	Positive	Mycobacterium-chimaera
2015HondaCln09	2015	CAP	Clinical	Positive	Mycobacterium-fortuitum
2015HondaCln10	2015	OAHU	Clinical	Positive	Mycobacterium-timonense
2015HondaCln11	2015	GUAM	Clinical	Positive	Mycobacterium-avium
2015HondaCln12	2015	OAHU	Clinical	Positive	Mycobacterium-chimaera
2015HondaCln13	2015	HAWAII	Clinical	Positive	Mycobacterium-paraintracellulare
2015HondaCln14	2015	OAHU	Clinical	Positive	Mycobacterium-porcinum
2015HondaCln15	2015	OAHU	Clinical	Positive	Mycobacterium-intracellulare
2015HondaCln16	2015	HAWAII	Clinical	Positive	Mycobacterium-intracellulare
2015HondaCln17	2015	OAHU	Clinical	Positive	Mycobacterium-chimaera
2015HondaCln18	2015	OAHU	Clinical	Positive	Mycobacterium-avium
2015HondaCln19	2015	HAWAII	Clinical	Positive	Mycobacterium-paraintracellulare
2015HondaCln20	2015	OAHU	Clinical	Positive	Mycobacterium-porcinum
2015HondaCln21	2015	OAHU	Clinical	Positive	Mycobacterium-chimaera
2015HondaCln22	2015	OAHU	Clinical	Positive	Mycobacterium-avium
2015HondaCln23	2015	OAHU	Clinical	Positive	Mycobacterium-chimaera
2015HondaCln24	2015	OAHU	Clinical	Positive	Mycobacterium-chimaera
2015HondaCln25	2015	OAHU	Clinical	Positive	Mycobacterium-chimaera
2015HondaCln26	2015	OAHU	Clinical	Positive	Mycobacterium-chimaera
2015HondaCln27	2015	HAWAII	Clinical	Positive	Mycobacterium-timonense
2015HondaCln28	2015	GUAM	Clinical	Positive	Mycobacterium-avium
2015HondaCln29	2015	OAHU	Clinical	Positive	Mycobacterium-chimaera
2015HondaCln30	2015	OAHU	Clinical	Positive	Mycobacterium-intracellulare
2015HondaCln31	2015	OAHU	Clinical	Positive	Mycobacterium-avium
2015HondaCln32	2015	OAHU	Clinical	Positive	Mycobacterium-abscessus
2015HondaCln33	2015	OAHU	Clinical	Positive	Mycobacterium-chimaera
2015HondaCln34	2015	HAWAII	Clinical	Positive	Mycobacterium-chelonae
2015HondaCln35	2015	OAHU	Clinical	Positive	Mycobacterium-abscessus
2015HondaCln36	2015	GUAM	Clinical	Positive	Mycobacterium-fortuitum
2015HondaCln37	2015	GUAM	Clinical	Positive	Mycobacterium-fortuitum
2015HondaCln38	2015	OAHU	Clinical	Positive	Mycobacterium-abscessus
2015HondaCln39	2015	OAHU	Clinical	Positive	Mycobacterium-avium
2015HondaCln40	2015	OAHU	Clinical	Positive	Mycobacterium-chimaera
2015HondaCln41	2015	OAHU	Clinical	Positive	Mycobacterium-chimaera
2015HondaCln42	2015	OAHU	Clinical	Positive	Mycobacterium-chimaera
2015HondaCln43	2015	OAHU	Clinical	Positive	Mycobacterium-chimaera
2015HondaCln44	2015	HAWAII	Clinical	Positive	Mycobacterium-senegalense
2015HondaCln45	2015	OAHU	Clinical	Positive	Mycobacterium-chimaera
2015HondaCln46	2015	OAHU	Clinical	Positive	Mycobacterium-chimaera
2015HondaCln47	2015	OAHU	Clinical	Positive	Mycobacterium-gordonae
2015HondaCln48	2015	OAHU	Clinical	Positive	Mycobacterium-abscessus
2015HondaCln49	2015	OAHU	Clinical	Positive	Mycobacterium-abscessus
2015HondaCln50	2015	HAWAII	Clinical	Positive	Mycobacterium-porcinum
2015HondaCln51	2015	OAHU	Clinical	Positive	Mycobacterium-abscessus
2015HondaCln52	2015	OAHU	Clinical	Positive	Mycobacterium-chimaera
2015HondaCln53	2015	OAHU	Clinical	Positive	Mycobacterium-chimaera
2015HondaCln54	2015	OAHU	Clinical	Positive	Mycobacterium-chimaera
2015HondaCln55	2015	OAHU	Clinical	Positive	Mycobacterium-senegalense
2015HondaCln56	2015	OAHU	Clinical	Positive	Mycobacterium-chimaera
2015HondaCln57	2015	OAHU	Clinical	Positive	Mycobacterium-porcinum
2015HondaCln58	2015	OAHU	Clinical	Positive	Mycobacterium-porcinum
2015HondaCln59	2015	OAHU	Clinical	Positive	Mycobacterium-abscessus
2015HondaCln60	2015	OAHU	Clinical	Positive	Mycobacterium-chimaera
2015HondaCln61	2015	OAHU	Clinical	Positive	Mycobacterium-chimaera
2015HondaCln62	2015	OAHU	Clinical	Positive	Mycobacterium-abscessus
2015HondaCln63	2015	OAHU	Clinical	Positive	Mycobacterium-abscessus
2015HondaCln64	2015	GUAM	Clinical	Positive	Mycobacterium-chimaera
2015HondaCln65	2015	OAHU	Clinical	Positive	Mycobacterium-chelonae
2015HondaCln66	2015	OAHU	Clinical	Positive	Mycobacterium-chimaera
2015HondaCln67	2015	GUAM	Clinical	Positive	Mycobacterium-lentiflavum
2015HondaCln68	2015	OAHU	Clinical	Positive	Mycobacterium-chimaera
2015HondaCln69	2015	OAHU	Clinical	Positive	Mycobacterium-abscessus
2015HondaCln70	2015	OAHU	Clinical	Positive	Mycobacterium-chimaera
2015HondaCln71	2015	OAHU	Clinical	Positive	Mycobacterium-chimaera
2015HondaCln72	2015	OAHU	Clinical	Positive	Mycobacterium-paragordonae
2015HondaCln73	2015	OAHU	Clinical	Positive	Mycobacterium-porcinum
2015HondaCln74	2015	OAHU	Clinical	Positive	Mycobacterium-abscessus
2015HondaCln75	2015	OAHU	Clinical	Positive	Mycobacterium-chimaera
2015HondaCln76	2015	OAHU	Clinical	Positive	Mycobacterium-chimaera
2015HondaCln77	2015	OAHU	Clinical	Positive	Mycobacterium-abscessus
2015HondaCln78	2015	OAHU	Clinical	Positive	Mycobacterium-abscessus
2015HondaCln79	2015	OAHU	Clinical	Positive	Mycobacterium-chimaera
2015HondaCln80	2015	OAHU	Clinical	Positive	Mycobacterium-celatum
2015HondaCln81	2015	OAHU	Clinical	Positive	Mycobacterium-abscessus
2015HondaCln82	2015	OAHU	Clinical	Positive	Mycobacterium-avium
2015HondaCln83	2015	OAHU	Clinical	Positive	Mycobacterium-avium
2015HondaCln84	2015	OAHU	Clinical	Positive	Mycobacterium-yongonense
2015HondaCln85	2015	OAHU	Clinical	Positive	Mycobacterium-avium
2015HondaCln86	2015	OAHU	Clinical	Positive	Mycobacterium-chimaera
2015HondaCln87	2015	OAHU	Clinical	Positive	Mycobacterium-abscessus
2015HondaCln88	2015	HAWAII	Clinical	Positive	Mycobacterium-yongonense
2015HondaCln89	2015	OAHU	Clinical	Positive	Mycobacterium-abscessus
2015HondaCln90	2015	OAHU	Clinical	Positive	Mycobacterium-chimaera
2015HondaCln91	2015	OAHU	Clinical	Positive	Mycobacterium-chimaera
2015HondaCln92	2015	OAHU	Clinical	Positive	Mycobacterium-chimaera
2015HondaCln93	2015	OAHU	Clinical	Positive	Mycobacterium-abscessus
2015HondaCln94	2015	OAHU	Clinical	Positive	Mycobacterium-chimaera
2015HondaCln95	2015	OAHU	Clinical	Positive	Mycobacterium-porcinum
2015HondaCln96	2015	OAHU	Clinical	Positive	Mycobacterium-abscessus
2015HondaCln97	2015	OAHU	Clinical	Positive	Mycobacterium-chimaera
2015HondaCln98	2015	OAHU	Clinical	Positive	Mycobacterium-chimaera
2015HondaCln99	2015	OAHU	Clinical	Positive	Mycobacterium-abscessus
2015HondaCln100	2015	OAHU	Clinical	Positive	Mycobacterium-chimaera
2015HondaCln101	2015	OAHU	Clinical	Positive	Mycobacterium-chimaera
2015HondaCln102	2015	OAHU	Clinical	Positive	Mycobacterium-porcinum
2015HondaCln103	2015	OAHU	Clinical	Positive	Mycobacterium-fortuitum
2015HondaCln104	2015	OAHU	Clinical	Positive	Mycobacterium-avium
2015HondaCln105	2015	MAUI	Clinical	Positive	Mycobacterium-avium
2015HondaCln106	2015	OAHU	Clinical	Positive	Mycobacterium-chimaera
2015HondaCln107	2015	OAHU	Clinical	Positive	Mycobacterium-abscessus
2015HondaCln108	2015	OAHU	Clinical	Positive	Mycobacterium-chimaera
2015HondaCln109	2015	OAHU	Clinical	Positive	Mycobacterium-intracellulare
2015HondaCln110	2015	OAHU	Clinical	Positive	Mycobacterium-avium
2015HondaCln111	2015	OAHU	Clinical	Positive	Mycobacterium-abscessus
2015HondaCln112	2015	OAHU	Clinical	Positive	Mycobacterium-avium
2015HondaCln113	2015	KAUAI	Clinical	Positive	Mycobacterium-porcinum
2015HondaCln114	2015	OAHU	Clinical	Positive	Mycobacterium-chimaera
2015HondaCln115	2015	OAHU	Clinical	Positive	Mycobacterium-chimaera
2015HondaCln116	2015	OAHU	Clinical	Positive	Mycobacterium-abscessus
2015HondaCln117	2015	OAHU	Clinical	Positive	Mycobacterium-abscessus
2015HondaCln118	2015	OAHU	Clinical	Positive	Mycobacterium-chelonae
2015HondaCln119	2015	MAUI	Clinical	Positive	Mycobacterium-chimaera
2015HondaCln120	2015	GUAM	Clinical	Positive	Mycobacterium-abscessus
2015HondaCln121	2015	OAHU	Clinical	Positive	Mycobacterium-fortuitum
2015HondaCln122	2015	OAHU	Clinical	Positive	Mycobacterium-abscessus
2015HondaCln123	2015	OAHU	Clinical	Positive	Mycobacterium-chimaera
2015HondaCln124	2015	MAUI	Clinical	Positive	Mycobacterium-chimaera
2015HondaCln125	2015	OAHU	Clinical	Positive	Mycobacterium-avium
2015HondaCln126	2015	OAHU	Clinical	Positive	Mycobacterium-chelonae
2015HondaCln127	2015	OAHU	Clinical	Positive	Mycobacterium-timonense
2015HondaCln128	2015	OAHU	Clinical	Positive	Mycobacterium-abscessus
2015HondaCln129	2015	OAHU	Clinical	Positive	Mycobacterium-abscessus
2015HondaCln130	2015	GUAM	Clinical	Positive	Mycobacterium-mucogenicum
2015HondaCln131	2015	GUAM	Clinical	Positive	Mycobacterium-simiae
2015HondaCln132	2015	OAHU	Clinical	Positive	Mycobacterium-gastri
2015HondaCln133	2015	OAHU	Clinical	Positive	Mycobacterium-chimaera
2015HondaCln134	2015	GUAM	Clinical	Positive	Mycobacterium-elephantis
2015HondaCln135	2015	OAHU	Clinical	Positive	Mycobacterium-abscessus
2015HondaCln136	2015	OAHU	Clinical	Positive	Mycobacterium-timonense
2015HondaCln137	2015	HAWAII	Clinical	Positive	Mycobacterium-fortuitum
2015HondaCln138	2015	OAHU	Clinical	Positive	Mycobacterium-abscessus
2015HondaCln139	2015	OAHU	Clinical	Positive	Mycobacterium-chimaera
2015HondaCln140	2015	GUAM	Clinical	Positive	Mycobacterium-simiae
2015HondaCln141	2015	OAHU	Clinical	Positive	Mycobacterium-chimaera
2015HondaCln142	2015	OAHU	Clinical	Positive	Mycobacterium-chimaera
2015HondaCln143	2015	GUAM	Clinical	Positive	Mycobacterium-simiae
2015HondaCln144	2015	GUAM	Clinical	Positive	Mycobacterium-abscessus
2015HondaCln145	2015	GUAM	Clinical	Positive	Mycobacterium-abscessus
2015HondaCln146	2015	OAHU	Clinical	Positive	Mycobacterium-fortuitum
2015HondaCln147	2015	OAHU	Clinical	Positive	Mycobacterium-abscessus
2015HondaCln148	2015	OAHU	Clinical	Positive	Mycobacterium-kubicae
2015HondaCln149	2015	OAHU	Clinical	Positive	Mycobacterium-chimaera
2015HondaCln150	2015	OAHU	Clinical	Positive	Mycobacterium-chimaera
2015HondaCln151	2015	OAHU	Clinical	Positive	Mycobacterium-chimaera
2015HondaCln152	2015	OAHU	Clinical	Positive	Mycobacterium-intracellulare
2015HondaCln153	2015	OAHU	Clinical	Positive	Mycobacterium-abscessus
2015HondaCln154	2015	OAHU	Clinical	Positive	Mycobacterium-abscessus
2015HondaCln155	2015	OAHU	Clinical	Positive	Mycobacterium-abscessus
2015HondaCln156	2015	HAWAII	Clinical	Positive	Mycobacterium-parascrofulaceum
2015HondaCln157	2015	HAWAII	Clinical	Positive	Mycobacterium-abscessus
2015HondaCln158	2015	HAWAII	Clinical	Positive	Mycobacterium-abscessus
2015HondaCln159	2015	OAHU	Clinical	Positive	Mycobacterium-chimaera
2015HondaCln160	2015	OAHU	Clinical	Positive	Mycobacterium-conceptionense
2015HondaCln161	2015	OAHU	Clinical	Positive	Mycobacterium-abscessus
2015HondaCln162	2015	OAHU	Clinical	Positive	Mycobacterium-abscessus
2015HondaCln163	2015	OAHU	Clinical	Positive	Mycobacterium-abscessus
2015HondaCln164	2015	OAHU	Clinical	Positive	Mycobacterium-avium
2015HondaCln165	2015	OAHU	Clinical	Positive	Mycobacterium-chelonae
2015HondaCln166	2015	GUAM	Clinical	Positive	Mycobacterium-abscessus
2015HondaCln167	2015	OAHU	Clinical	Positive	Mycobacterium-chelonae
2015HondaCln168	2015	GUAM	Clinical	Positive	Mycobacterium-avium
2015HondaCln169	2015	GUAM	Clinical	Positive	Mycobacterium-simiae
2015HondaCln170	2015	OAHU	Clinical	Positive	Mycobacterium-fortuitum
2015HondaCln171	2015	HAWAII	Clinical	Positive	Mycobacterium-abscessus
2015HondaCln172	2015	OAHU	Clinical	Positive	Mycobacterium-paragordonae
2015HondaCln173	2015	OAHU	Clinical	Positive	Mycobacterium-chimaera
2015HondaCln174	2015	OAHU	Clinical	Positive	Mycobacterium-scrofulaceum
2015HondaCln175	2015	OAHU	Clinical	Positive	Mycobacterium-porcinum
2015HondaCln176	2015	OAHU	Clinical	Positive	Mycobacterium-porcinum
2015HondaCln177	2015	OAHU	Clinical	Positive	Mycobacterium-abscessus
2015HondaCln178	2015	OAHU	Clinical	Positive	Mycobacterium-chimaera
2015HondaCln179	2015	OAHU	Clinical	Positive	Mycobacterium-abscessus
2015HondaCln180	2015	OAHU	Clinical	Positive	Mycobacterium-abscessus
2015HondaCln181	2015	OAHU	Clinical	Positive	Mycobacterium-abscessus
2015HondaCln182	2015	OAHU	Clinical	Positive	Mycobacterium-chimaera
2015HondaCln183	2015	HAWAII	Clinical	Positive	Mycobacterium-porcinum
2015HondaCln184	2015	GUAM	Clinical	Positive	Mycobacterium-fortuitum
2015HondaCln185	2015	OAHU	Clinical	Positive	Mycobacterium-avium
2015HondaCln186	2015	OAHU	Clinical	Positive	Mycobacterium-abscessus
2015HondaCln187	2015	OAHU	Clinical	Positive	Mycobacterium-abscessus
2015HondaCln188	2015	OAHU	Clinical	Positive	Mycobacterium-conceptionense
2015HondaCln189	2015	OAHU	Clinical	Positive	Mycobacterium-abscessus
2015HondaCln190	2015	KAUAI	Clinical	Positive	Mycobacterium-intracellulare
2015HondaCln191	2015	OAHU	Clinical	Positive	Mycobacterium-chimaera
2015HondaCln192	2015	OAHU	Clinical	Positive	Mycobacterium-abscessus
2015HondaCln193	2015	OAHU	Clinical	Positive	Mycobacterium-chimaera
2015HondaCln194	2015	OAHU	Clinical	Positive	Mycobacterium-abscessus
2015HondaCln195	2015	KAUAI	Clinical	Positive	Mycobacterium-avium
2015HondaCln196	2015	OAHU	Clinical	Positive	Mycobacterium-chimaera
2015HondaCln197	2015	OAHU	Clinical	Positive	Mycobacterium-avium
2015HondaCln198	2015	OAHU	Clinical	Positive	Mycobacterium-abscessus
2015HondaCln199	2015	KAUAI	Clinical	Positive	Mycobacterium-porcinum
2015HondaCln200	2015	OAHU	Clinical	Positive	Mycobacterium-chimaera
2015HondaCln201	2015	GUAM	Clinical	Positive	Mycobacterium-porcinum
2015HondaCln202	2015	OAHU	Clinical	Positive	Mycobacterium-chimaera
2015HondaCln203	2015	OAHU	Clinical	Positive	Mycobacterium-chimaera
2015HondaCln204	2015	OAHU	Clinical	Positive	Mycobacterium-avium
2015HondaCln205	2015	OAHU	Clinical	Positive	Mycobacterium-chelonae
2015HondaCln206	2015	HAWAII	Clinical	Positive	Mycobacterium-porcinum
2015HondaCln207	2015	OAHU	Clinical	Positive	Mycobacterium-porcinum
2015HondaCln208	2015	OAHU	Clinical	Positive	Mycobacterium-abscessus
2015HondaCln209	2015	OAHU	Clinical	Positive	Mycobacterium-abscessus
2015HondaCln210	2015	GUAM	Clinical	Positive	Mycobacterium-abscessus
2015HondaCln211	2015	OAHU	Clinical	Positive	Mycobacterium-chimaera
2015HondaCln212	2015	GUAM	Clinical	Positive	Mycobacterium-kubicae
2015HondaCln213	2015	OAHU	Clinical	Positive	Mycobacterium-chimaera
2015HondaCln214	2015	OAHU	Clinical	Positive	Mycobacterium-fortuitum
2015HondaCln215	2015	OAHU	Clinical	Positive	Mycobacterium-chimaera
2015HondaCln216	2015	OAHU	Clinical	Positive	Mycobacterium-avium
2015HondaCln217	2015	OAHU	Clinical	Positive	Mycobacterium-abscessus
2015HondaCln218	2015	GUAM	Clinical	Positive	Mycobacterium-porcinum
2015HondaCln219	2015	OAHU	Clinical	Positive	Mycobacterium-avium
2015HondaCln220	2015	OAHU	Clinical	Positive	Mycobacterium-avium
2015HondaCln221	2015	OAHU	Clinical	Positive	Mycobacterium-abscessus
2015HondaCln222	2015	OAHU	Clinical	Positive	Mycobacterium-abscessus
2015HondaCln223	2015	OAHU	Clinical	Positive	Mycobacterium-porcinum
2015HondaCln224	2015	OAHU	Clinical	Positive	Mycobacterium-abscessus
2015HondaCln225	2015	OAHU	Clinical	Positive	Mycobacterium-chimaera
2015HondaCln226	2015	OAHU	Clinical	Positive	Mycobacterium-abscessus
2015HondaCln227	2015	OAHU	Clinical	Positive	Mycobacterium-intracellulare
2015HondaCln228	2015	OAHU	Clinical	Positive	Mycobacterium-fortuitum
2015HondaCln229	2015	OAHU	Clinical	Positive	Mycobacterium-chimaera
2015HondaCln230	2015	OAHU	Clinical	Positive	Mycobacterium-abscessus
2015HondaCln231	2015	OAHU	Clinical	Positive	Mycobacterium-fortuitum
2015HondaCln232	2015	OAHU	Clinical	Positive	Mycobacterium-chimaera
2015HondaCln233	2015	OAHU	Clinical	Positive	Mycobacterium-arosiense
2015HondaCln234	2015	OAHU	Clinical	Positive	Mycobacterium-abscessus
2015HondaCln235	2015	Hawaii	Clinical	Positive	Mycobacterium-avium
2015HondaCln236	2015	OAHU	Clinical	Positive	Mycobacterium-avium
2015HondaCln237	2015	OAHU	Clinical	Positive	Mycobacterium-chimaera
2015HondaCln238	2015	OAHU	Clinical	Positive	Mycobacterium-chimaera
2015HondaCln239	2015	OAHU	Clinical	Positive	Mycobacterium-abscessus
2015HondaCln240	2015	OAHU	Clinical	Positive	Mycobacterium-chimaera
2015HondaCln241	2015	OAHU	Clinical	Positive	Mycobacterium-gordonae
2015HondaCln242	2015	OAHU	Clinical	Positive	Mycobacterium-abscessus
2015HondaCln243	2015	OAHU	Clinical	Positive	Mycobacterium-phocaicum
2015HondaCln244	2015	OAHU	Clinical	Positive	Mycobacterium-avium
2015HondaCln245	2015	OAHU	Clinical	Positive	Mycobacterium-chimaera
2015HondaCln246	2015	OAHU	Clinical	Positive	Mycobacterium-chimaera
2015HondaCln247	2015	OAHU	Clinical	Positive	Mycobacterium-chimaera
2015HondaCln248	2015	OAHU	Clinical	Positive	Mycobacterium-avium
2015HondaCln249	2015	OAHU	Clinical	Positive	Mycobacterium-chimaera
2015HondaCln250	2015	OAHU	Clinical	Positive	Mycobacterium-porcinum
2015HondaCln251	2015	OAHU	Clinical	Positive	Mycobacterium-abscessus
2015HondaCln252	2015	OAHU	Clinical	Positive	Mycobacterium-chimaera
2015HondaCln253	2015	OAHU	Clinical	Positive	Mycobacterium-abscessus
2015HondaCln254	2015	OAHU	Clinical	Positive	Mycobacterium-avium
2015HondaCln255	2015	OAHU	Clinical	Positive	Mycobacterium-avium
2015HondaCln256	2015	OAHU	Clinical	Positive	Mycobacterium-chimaera
2015HondaCln257	2015	OAHU	Clinical	Positive	Mycobacterium-chimaera
2015HondaCln258	2015	OAHU	Clinical	Positive	Mycobacterium-porcinum
2015HondaCln259	2015	OAHU	Clinical	Positive	Mycobacterium-chimaera
2015HondaCln260	2015	OAHU	Clinical	Positive	Mycobacterium-chimaera
2015HondaCln261	2015	OAHU	Clinical	Positive	Mycobacterium-chimaera
2015HondaCln262	2015	OAHU	Clinical	Positive	Mycobacterium-chimaera
2015HondaCln263	2015	OAHU	Clinical	Positive	Mycobacterium-chimaera
2015HondaCln264	2015	OAHU	Clinical	Positive	Mycobacterium-abscessus
2015HondaCln265	2015	OAHU	Clinical	Positive	Mycobacterium-porcinum
2015HondaCln266	2015	OAHU	Clinical	Positive	Mycobacterium-chimaera
2015HondaCln267	2015	OAHU	Clinical	Positive	Mycobacterium-fortuitum
2015HondaCln268	2015	OAHU	Clinical	Positive	Mycobacterium-chimaera
2015HondaCln269	2015	OAHU	Clinical	Positive	Mycobacterium-chimaera
2015HondaCln270	2015	OAHU	Clinical	Positive	Mycobacterium-chimaera
2015HondaCln271	2015	OAHU	Clinical	Positive	Mycobacterium-chimaera
2015HondaCln272	2015	OAHU	Clinical	Positive	Mycobacterium-abscessus
2015HondaCln273	2015	OAHU	Clinical	Positive	Mycobacterium-chimaera
2015HondaCln274	2015	OAHU	Clinical	Positive	Mycobacterium-intracellulare
2015HondaCln275	2015	OAHU	Clinical	Positive	Mycobacterium-porcinum
2015HondaCln276	2015	OAHU	Clinical	Positive	Mycobacterium-abscessus
2015HondaCln277	2015	OAHU	Clinical	Positive	Mycobacterium-abscessus
2015HondaCln278	2015	OAHU	Clinical	Positive	Mycobacterium-abscessus
2015HondaCln279	2015	GUAM	Clinical	Positive	Mycobacterium-abscessus
2015HondaCln280	2015	OAHU	Clinical	Positive	Mycobacterium-chimaera
2015HondaCln281	2015	OAHU	Clinical	Positive	Mycobacterium-abscessus
2015HondaCln282	2015	OAHU	Clinical	Positive	Mycobacterium-chimaera
2015HondaCln283	2015	OAHU	Clinical	Positive	Mycobacterium-chimaera
2015HondaCln284	2015	OAHU	Clinical	Positive	Mycobacterium-chimaera
2015HondaCln285	2015	OAHU	Clinical	Positive	Mycobacterium-chimaera
2015HondaCln286	2015	OAHU	Clinical	Positive	Mycobacterium-chimaera
2015HondaCln287	2015	OAHU	Clinical	Positive	Mycobacterium-chimaera
2015HondaCln288	2015	OAHU	Clinical	Positive	Mycobacterium-avium
2015HondaCln289	2015	OAHU	Clinical	Positive	Mycobacterium-abscessus
2015HondaCln290	2015	MAUI	Clinical	Positive	Mycobacterium-porcinum
2015HondaCln291	2015	GUAM	Clinical	Positive	Mycobacterium-avium
2015HondaCln292	2015	OAHU	Clinical	Positive	Mycobacterium-chimaera
2015HondaCln293	2015	OAHU	Clinical	Positive	Mycobacterium-fortuitum
2015HondaCln294	2015	OAHU	Clinical	Positive	Mycobacterium-conceptionense
2015HondaCln295	2015	GUAM	Clinical	Positive	Mycobacterium-abscessus
2015HondaCln296	2015	OAHU	Clinical	Positive	Mycobacterium-fortuitum
2015HondaCln297	2015	OAHU	Clinical	Positive	Mycobacterium-abscessus
2015HondaCln298	2015	OAHU	Clinical	Positive	Mycobacterium-fortuitum
2015HondaCln299	2015	OAHU	Clinical	Positive	Mycobacterium-chimaera
2015HondaCln300	2015	OAHU	Clinical	Positive	Mycobacterium-abscessus
2015HondaCln301	2015	GUAM	Clinical	Positive	Mycobacterium-abscessus
2015HondaCln302	2015	OAHU	Clinical	Positive	Mycobacterium-chimaera
2015HondaCln303	2015	OAHU	Clinical	Positive	Mycobacterium-abscessus
2015HondaCln304	2015	OAHU	Clinical	Positive	Mycobacterium-chimaera
2015HondaCln305	2015	OAHU	Clinical	Positive	Mycobacterium-chimaera
2015HondaCln306	2015	OAHU	Clinical	Positive	Mycobacterium-porcinum
2015HondaCln307	2015	OAHU	Clinical	Positive	Mycobacterium-chimaera
2015HondaCln308	2015	OAHU	Clinical	Positive	Mycobacterium-fortuitum
2015HondaCln309	2015	OAHU	Clinical	Positive	Mycobacterium-fortuitum
2015HondaCln310	2015	OAHU	Clinical	Positive	Mycobacterium-fortuitum
2015HondaCln311	2015	OAHU	Clinical	Positive	Mycobacterium-chimaera
2015HondaCln312	2015	GUAM	Clinical	Positive	Mycobacterium-abscessus
2015HondaCln313	2015	OAHU	Clinical	Positive	Mycobacterium-chimaera
2015HondaCln314	2015	OAHU	Clinical	Positive	Mycobacterium-chimaera
2015HondaCln315	2015	OAHU	Clinical	Positive	Mycobacterium-porcinum
2015HondaCln316	2015	OAHU	Clinical	Positive	Mycobacterium-chimaera
2015HondaCln317	2015	OAHU	Clinical	Positive	Mycobacterium-fortuitum
2015HondaCln318	2015	OAHU	Clinical	Positive	Mycobacterium-avium
2015HondaCln319	2015	OAHU	Clinical	Positive	Mycobacterium-abscessus
2015HondaCln320	2015	OAHU	Clinical	Positive	Mycobacterium-abscessus
2015HondaCln321	2015	GUAM	Clinical	Positive	Mycobacterium-fortuitum
2015HondaCln322	2015	OAHU	Clinical	Positive	Mycobacterium-chimaera
2015HondaCln323	2015	OAHU	Clinical	Positive	Mycobacterium-abscessus
2015HondaCln324	2015	OAHU	Clinical	Positive	Mycobacterium-chimaera
2015HondaCln325	2015	OAHU	Clinical	Positive	Mycobacterium-chimaera
2015HondaCln326	2015	OAHU	Clinical	Positive	Mycobacterium-avium
2015HondaCln327	2015	OAHU	Clinical	Positive	Mycobacterium-porcinum
2015HondaCln328	2015	OAHU	Clinical	Positive	Mycobacterium-chimaera
2015HondaCln329	2015	OAHU	Clinical	Positive	Mycobacterium-kansasii
2015HondaCln330	2015	OAHU	Clinical	Positive	Mycobacterium-abscessus
2015HondaCln331	2015	OAHU	Clinical	Positive	Mycobacterium-abscessus
2015HondaCln332	2015	OAHU	Clinical	Positive	Mycobacterium-chimaera
2015HondaCln333	2015	OAHU	Clinical	Positive	Mycobacterium-abscessus
2015HondaCln334	2015	OAHU	Clinical	Positive	Mycobacterium-abscessus
2015HondaCln335	2015	OAHU	Clinical	Positive	Mycobacterium-chimaera
2015HondaCln336	2015	OAHU	Clinical	Positive	Mycobacterium-porcinum
2015HondaCln337	2015	OAHU	Clinical	Positive	Mycobacterium-abscessus
2015HondaCln338	2015	GUAM	Clinical	Positive	Mycobacterium-simiae
2015HondaCln339	2015	OAHU	Clinical	Positive	Mycobacterium-chimaera
2015HondaCln340	2015	OAHU	Clinical	Positive	Mycobacterium-chimaera
2015HondaCln341	2015	OAHU	Clinical	Positive	Mycobacterium-chimaera
2015HondaCln342	2015	OAHU	Clinical	Positive	Mycobacterium-abscessus
2015HondaCln343	2015	OAHU	Clinical	Positive	Mycobacterium-chimaera
2015HondaCln344	2015	OAHU	Clinical	Positive	Mycobacterium-chimaera
2015HondaCln345	2015	OAHU	Clinical	Positive	Mycobacterium-abscessus
2015HondaCln346	2015	GUAM	Clinical	Positive	Mycobacterium-abscessus
2015HondaCln347	2015	OAHU	Clinical	Positive	Mycobacterium-abscessus
2015HondaCln348	2015	OAHU	Clinical	Positive	Mycobacterium-fortuitum
2015HondaCln349	2015	OAHU	Clinical	Positive	Mycobacterium-abscessus
2015HondaCln350	2015	OAHU	Clinical	Positive	Mycobacterium-avium
2015HondaCln351	2015	OAHU	Clinical	Positive	Mycobacterium-avium
2015HondaCln352	2015	OAHU	Clinical	Positive	Mycobacterium-chimaera
2015HondaCln353	2015	OAHU	Clinical	Positive	Mycobacterium-conceptionense
2015HondaCln354	2015	OAHU	Clinical	Positive	Mycobacterium-abscessus
2015HondaCln355	2015	OAHU	Clinical	Positive	Mycobacterium-chimaera
2015HondaCln356	2015	OAHU	Clinical	Positive	Mycobacterium-abscessus
2015HondaCln357	2015	OAHU	Clinical	Positive	Mycobacterium-abscessus
2015HondaCln358	2015	OAHU	Clinical	Positive	Mycobacterium-chimaera
2015HondaCln359	2015	OAHU	Clinical	Positive	Mycobacterium-chimaera
2015HondaCln360	2015	OAHU	Clinical	Positive	Mycobacterium-chimaera
2015HondaCln361	2015	OAHU	Clinical	Positive	Mycobacterium-chimaera
2015HondaCln362	2015	OAHU	Clinical	Positive	Mycobacterium-timonense
2015HondaCln363	2015	OAHU	Clinical	Positive	Mycobacterium-chimaera
2015HondaCln364	2015	OAHU	Clinical	Positive	Mycobacterium-chimaera
2015HondaCln365	2015	MAUI	Clinical	Positive	Mycobacterium-chimaera
2015HondaCln366	2015	OAHU	Clinical	Positive	Mycobacterium-chimaera
2015HondaCln367	2015	OAHU	Clinical	Positive	Mycobacterium-chimaera
2015HondaCln368	2015	OAHU	Clinical	Positive	Mycobacterium-chimaera
2015HondaCln369	2015	OAHU	Clinical	Positive	Mycobacterium-chimaera
2015HondaCln370	2015	OAHU	Clinical	Positive	Mycobacterium-abscessus
2015HondaCln371	2015	OAHU	Clinical	Positive	Mycobacterium-avium
2015HondaCln372	2015	OAHU	Clinical	Positive	Mycobacterium-chimaera
2015HondaCln373	2015	OAHU	Clinical	Positive	Mycobacterium-chimaera
2015HondaCln374	2015	OAHU	Clinical	Positive	Mycobacterium-chimaera
2015HondaCln375	2015	OAHU	Clinical	Positive	Mycobacterium-chimaera
2015HondaCln376	2015	OAHU	Clinical	Positive	Mycobacterium-chimaera
2015HondaCln377	2015	OAHU	Clinical	Positive	Mycobacterium-chimaera
2015HondaCln378	2015	OAHU	Clinical	Positive	Mycobacterium-avium
2015HondaCln379	2015	OAHU	Clinical	Positive	Mycobacterium-chimaera
2015HondaCln380	2015	GUAM	Clinical	Positive	Mycobacterium-chimaera
2015HondaCln381	2015	OAHU	Clinical	Positive	Mycobacterium-chimaera
2015HondaCln382	2015	MAUI	Clinical	Positive	Mycobacterium-chimaera
2015HondaCln383	2015	OAHU	Clinical	Positive	Mycobacterium-chimaera
2015HondaCln384	2015	GUAM	Clinical	Positive	Mycobacterium-chimaera
2015HondaCln385	2015	OAHU	Clinical	Positive	Mycobacterium-chimaera
2015HondaCln386	2015	OAHU	Clinical	Positive	Mycobacterium-chimaera
2015HondaCln387	2015	OAHU	Clinical	Positive	Mycobacterium-chimaera
2015HondaCln388	2015	OAHU	Clinical	Positive	Mycobacterium-chimaera
2015HondaCln389	2015	OAHU	Clinical	Positive	Mycobacterium-chimaera
2015HondaCln390	2015	OAHU	Clinical	Positive	Mycobacterium-chimaera
2015HondaCln391	2015	OAHU	Clinical	Positive	Mycobacterium-chimaera
2015HondaCln392	2015	OAHU	Clinical	Positive	Mycobacterium-chimaera
2015HondaCln393	2015	OAHU	Clinical	Positive	Mycobacterium-chimaera
2015HondaCln394	2015	OAHU	Clinical	Positive	Mycobacterium-abscessus
2015HondaCln395	2015	OAHU	Clinical	Positive	Mycobacterium-chimaera
2015HondaCln396	2015	OAHU	Clinical	Positive	Mycobacterium-chimaera
2015HondaCln397	2015	OAHU	Clinical	Positive	Mycobacterium-chimaera
2015HondaCln398	2015	OAHU	Clinical	Positive	Mycobacterium-chimaera
2015HondaCln399	2015	OAHU	Clinical	Positive	Mycobacterium-chimaera
2015HondaCln400	2015	OAHU	Clinical	Positive	Mycobacterium-chimaera
2015HondaCln401	2015	HAWAII	Clinical	Positive	Mycobacterium-yongonense
2015HondaCln402	2015	GUAM	Clinical	Positive	Mycobacterium-avium
2015HondaCln403	2015	OAHU	Clinical	Positive	Mycobacterium-chimaera
2015HondaCln404	2015	OAHU	Clinical	Positive	Mycobacterium-chimaera
2015HondaCln405	2015	OAHU	Clinical	Positive	Mycobacterium-kumamotonense
2015HondaCln406	2015	OAHU	Clinical	Positive	Mycobacterium-chimaera
2015HondaCln407	2015	OAHU	Clinical	Positive	Mycobacterium-chimaera
2015HondaCln408	2015	OAHU	Clinical	Positive	Mycobacterium-chimaera
2015HondaCln409	2015	OAHU	Clinical	Positive	Mycobacterium-chimaera
2015HondaCln410	2015	OAHU	Clinical	Positive	Mycobacterium-avium
2015HondaCln411	2015	OAHU	Clinical	Positive	Mycobacterium-chimaera
2015HondaCln412	2015	OAHU	Clinical	Positive	Mycobacterium-chimaera
2015HondaCln413	2015	OAHU	Clinical	Positive	Mycobacterium-intracellulare
2015HondaCln414	2015	OAHU	Clinical	Positive	Mycobacterium-chimaera
2015HondaCln415	2015	OAHU	Clinical	Positive	Mycobacterium-chimaera
2015HondaCln416	2015	OAHU	Clinical	Positive	Mycobacterium-chimaera
2015HondaCln417	2015	GUAM	Clinical	Positive	Mycobacterium-fortuitum
2015HondaCln418	2015	OAHU	Clinical	Positive	Mycobacterium-chimaera
2015HondaCln419	2015	OAHU	Clinical	Positive	Mycobacterium-chimaera
2015HondaCln420	2015	OAHU	Clinical	Positive	Mycobacterium-abscessus
2015HondaCln421	2015	OAHU	Clinical	Positive	Mycobacterium-chimaera
2015HondaCln422	2015	OAHU	Clinical	Positive	Mycobacterium-chimaera
2015HondaCln423	2015	OAHU	Clinical	Positive	Mycobacterium-chimaera
2015HondaCln424	2015	OAHU	Clinical	Positive	Mycobacterium-chimaera
2015HondaCln425	2015	OAHU	Clinical	Positive	Mycobacterium-chimaera
2015HondaCln426	2015	OAHU	Clinical	Positive	Mycobacterium-intracellulare
2015HondaCln427	2015	OAHU	Clinical	Positive	Mycobacterium-chimaera
2015HondaCln428	2015	OAHU	Clinical	Positive	Mycobacterium-abscessus
2015HondaCln429	2015	OAHU	Clinical	Positive	Mycobacterium-yongonense
2015HondaCln430	2015	OAHU	Clinical	Positive	Mycobacterium-chimaera
2015HondaCln431	2015	OAHU	Clinical	Positive	Mycobacterium-chimaera
2015HondaCln432	2015	OAHU	Clinical	Positive	Mycobacterium-avium
2015HondaCln433	2015	OAHU	Clinical	Positive	Mycobacterium-chimaera
2015HondaCln434	2015	OAHU	Clinical	Positive	Mycobacterium-chimaera
2015HondaCln435	2015	OAHU	Clinical	Positive	Mycobacterium-chimaera
2015HondaCln436	2015	OAHU	Clinical	Positive	Mycobacterium-abscessus
2015HondaCln437	2015	GUAM	Clinical	Positive	Mycobacterium-chimaera
2015HondaCln438	2015	OAHU	Clinical	Positive	Mycobacterium-yongonense
2015HondaCln439	2015	GUAM	Clinical	Positive	Mycobacterium-abscessus
2015HondaCln440	2015	OAHU	Clinical	Positive	Mycobacterium-chimaera
2015HondaCln441	2015	OAHU	Clinical	Positive	Mycobacterium-intracellulare
2015HondaCln442	2015	OAHU	Clinical	Positive	Mycobacterium-intracellulare
2015HondaCln443	2015	OAHU	Clinical	Positive	Mycobacterium-chimaera
2015HondaCln444	2015	OAHU	Clinical	Positive	Mycobacterium-chimaera
2015HondaCln445	2015	OAHU	Clinical	Positive	Mycobacterium-avium
2015HondaCln446	2015	OAHU	Clinical	Positive	Mycobacterium-chimaera
2015HondaCln447	2015	OAHU	Clinical	Positive	Mycobacterium-abscessus
2015HondaCln448	2015	OAHU	Clinical	Positive	Mycobacterium-chimaera
2015HondaCln449	2015	OAHU	Clinical	Positive	Mycobacterium-chimaera
2015HondaCln450	2015	OAHU	Clinical	Positive	Mycobacterium-chimaera
2015HondaCln451	2015	OAHU	Clinical	Positive	Mycobacterium-intracellulare
2015HondaCln452	2015	OAHU	Clinical	Positive	Mycobacterium-chimaera
2015HondaCln453	2015	OAHU	Clinical	Positive	Mycobacterium-chimaera
2015HondaCln454	2015	OAHU	Clinical	Positive	Mycobacterium-chimaera
2015HondaCln455	2015	OAHU	Clinical	Positive	Mycobacterium-chimaera
2015HondaCln456	2015	OAHU	Clinical	Positive	Mycobacterium-chimaera
2015HondaCln457	2015	OAHU	Clinical	Positive	Mycobacterium-avium
2015HondaCln458	2015	GUAM	Clinical	Positive	Mycobacterium-yongonense
2015HondaCln459	2015	KAUAI	Clinical	Positive	Mycobacterium-abscessus
2015HondaCln460	2015	OAHU	Clinical	Positive	Mycobacterium-chimaera
2015HondaCln461	2015	OAHU	Clinical	Positive	Mycobacterium-chimaera
2015HondaCln462	2015	OAHU	Clinical	Positive	Mycobacterium-chimaera
2015HondaCln463	2015	OAHU	Clinical	Positive	Mycobacterium-yongonense
2015HondaCln464	2015	OAHU	Clinical	Positive	Mycobacterium-chelonae
2015HondaCln465	2015	OAHU	Clinical	Positive	Mycobacterium-chimaera
2015HondaCln466	2015	OAHU	Clinical	Positive	Mycobacterium-abscessus
2015HondaCln467	2015	MAUI	Clinical	Positive	Mycobacterium-avium
2015HondaCln468	2015	OAHU	Clinical	Positive	Mycobacterium-chimaera
2015HondaCln469	2015	GUAM	Clinical	Positive	Mycobacterium-chimaera
2015HondaCln470	2015	OAHU	Clinical	Positive	Mycobacterium-chimaera
2015HondaCln471	2015	OAHU	Clinical	Positive	Mycobacterium-chimaera
2015HondaCln472	2015	OAHU	Clinical	Positive	Mycobacterium-avium
2015HondaCln473	2015	OAHU	Clinical	Positive	Mycobacterium-chimaera
2015HondaCln474	2015	OAHU	Clinical	Positive	Mycobacterium-chimaera
2015HondaCln475	2015	OAHU	Clinical	Positive	Mycobacterium-chimaera
2015HondaCln476	2015	OAHU	Clinical	Positive	Mycobacterium-abscessus
2015HondaCln477	2015	OAHU	Clinical	Positive	Mycobacterium-intracellulare
2015HondaCln478	2015	OAHU	Clinical	Positive	Mycobacterium-abscessus
2015HondaCln479	2015	OAHU	Clinical	Positive	Mycobacterium-avium
2015HondaCln480	2015	HAWAII	Clinical	Positive	Mycobacterium-avium
2015HondaCln481	2015	OAHU	Clinical	Positive	Mycobacterium-yongonense
2015HondaCln482	2015	OAHU	Clinical	Positive	Mycobacterium-intracellulare
2015HondaCln483	2015	OAHU	Clinical	Positive	Mycobacterium-chimaera
2015HondaCln484	2015	OAHU	Clinical	Positive	Mycobacterium-chimaera
2015HondaCln485	2015	OAHU	Clinical	Positive	Mycobacterium-chimaera
2015HondaCln486	2015	OAHU	Clinical	Positive	Mycobacterium-chimaera
2015HondaCln487	2015	OAHU	Clinical	Positive	Mycobacterium-yongonense
2015HondaCln488	2015	OAHU	Clinical	Positive	Mycobacterium-chimaera
2015HondaCln489	2015	OAHU	Clinical	Positive	Mycobacterium-chimaera
2015HondaCln490	2015	OAHU	Clinical	Positive	Mycobacterium-chimaera
2015HondaCln491	2015	OAHU	Clinical	Positive	Mycobacterium-chimaera
2015HondaCln492	2015	OAHU	Clinical	Positive	Mycobacterium-fortuitum
2015HondaCln493	2015	OAHU	Clinical	Positive	Mycobacterium-chimaera
2015HondaCln494	2015	OAHU	Clinical	Positive	Mycobacterium-chimaera
2015HondaCln495	2015	OAHU	Clinical	Positive	Mycobacterium-chimaera
2015HondaCln496	2015	OAHU	Clinical	Positive	Mycobacterium-chimaera
2015HondaCln497	2015	OAHU	Clinical	Positive	Mycobacterium-chimaera
2015HondaCln498	2015	CHUUK	Clinical	Positive	Mycobacterium-yongonense
2015HondaCln499	2015	CNMI	Clinical	Positive	Mycobacterium-fortuitum
2015HondaCln500	2015	CNMI	Clinical	Positive	Mycobacterium-porcinum
2015HondaCln501	2015	EBEYE	Clinical	Positive	Mycobacterium-fortuitum
2015HondaCln502	2015	CNMI	Clinical	Positive	Mycobacterium-gordonae
2015HondaCln503	2015	CNMI	Clinical	Positive	Mycobacterium-avium
2015HondaCln504	2015	CNMI	Clinical	Positive	Mycobacterium-fortuitum
2015HondaCln505	2015	PALAU	Clinical	Positive	Mycobacterium-lentiflavum
2015HondaCln506	2015	CHUUK	Clinical	Positive	Mycobacterium-timonense
2015HondaCln507	2015	POHNPEI	Clinical	Positive	Mycobacterium-shigaense
2015HondaCln508	2015	CHUUK	Clinical	Positive	Mycobacterium-avium
2015HondaCln509	2015	CNMI	Clinical	Positive	Mycobacterium-fortuitum
2015HondaCln510	2015	CNMI	Clinical	Positive	Mycobacterium-yongonense
2015HondaCln511	2015	EBEYE	Clinical	Positive	Mycobacterium-fortuitum
2015HondaCln512	2015	EBEYE	Clinical	Positive	Mycobacterium-fortuitum
2015HondaCln513	2015	CNMI	Clinical	Positive	Mycobacterium-abscessus
2015HondaCln514	2015	POHNPEI	Clinical	Positive	Mycobacterium-canariasense
2015HondaCln515	2015	CHUUK	Clinical	Positive	Mycobacterium-chelonae
2015HondaCln516	2015	CHUUK	Clinical	Positive	Mycobacterium-fortuitum
2015HondaCln517	2015	POHNPEI	Clinical	Positive	Mycobacterium-timonense
2015HondaCln518	2015	CHUUK	Clinical	Positive	Mycobacterium-fortuitum
2015HondaCln519	2015	POHNPEI	Clinical	Positive	Mycobacterium-kubicae
2015HondaCln520	2015	CHUUK	Clinical	Positive	Mycobacterium-porcinum
2015HondaCln521	2015	PALAU	Clinical	Positive	Mycobacterium-lentiflavum
2015HondaCln522	2015	MAJURO	Clinical	Positive	Mycobacterium-yongonense
2015HondaCln523	2015	CHUUK	Clinical	Positive	Mycobacterium-fortuitum
2015HondaCln524	2015	CHUUK	Clinical	Positive	Mycobacterium-avium
2015HondaCln525	2015	PALAU	Clinical	Positive	Mycobacterium-avium
2015HondaCln526	2015	AM-SAMOA	Clinical	Positive	Mycobacterium-chimaera
2015HondaCln527	2015	CNMI	Clinical	Positive	Mycobacterium-abscessus
2015HondaCln528	2015	AM-SAMOA	Clinical	Positive	Mycobacterium-senegalense
2015HondaCln529	2015	CNMI	Clinical	Positive	Mycobacterium-lentiflavum
2015HondaCln530	2015	CHUUK	Clinical	Positive	Mycobacterium-kubicae
2015HondaCln531	2015	AM-SAMOA	Clinical	Positive	Mycobacterium-chimaera
2015HondaCln532	2015	POHNPEI	Clinical	Positive	Mycobacterium-fortuitum
2015HondaCln533	2015	CHUUK	Clinical	Positive	Mycobacterium-chimaera
2015HondaCln534	2015	CNMI	Clinical	Positive	Mycobacterium-fortuitum
2015HondaCln535	2015	OAHU	Clinical	Positive	Mycobacterium-chimaera
2015HondaCln536	2015	OAHU	Clinical	Positive	Mycobacterium-chimaera
2015HondaCln537	2015	POHNPEI	Clinical	Positive	Mycobacterium-abscessus
2015HondaCln538	2015	CHUUK	Clinical	Positive	Mycobacterium-chimaera
2015HondaCln539	2015	MAJURO	Clinical	Positive	Mycobacterium-fortuitum
2015HondaCln540	2015	MAJURO	Clinical	Positive	Mycobacterium-lentiflavum
2015HondaCln541	2015	POHNPEI	Clinical	Positive	Mycobacterium-parascrofulaceum
2015HondaCln542	2015	CHUUK	Clinical	Positive	Mycobacterium-chimaera
2015HondaCln543	2015	MAJURO	Clinical	Positive	Mycobacterium-avium
2015HondaCln544	2015	GUAM	Clinical	Positive	Mycobacterium-marseillense
2015HondaCln545	2015	CNMI	Clinical	Positive	Mycobacterium-simiae
2015HondaCln546	2015	GUAM	Clinical	Positive	Mycobacterium-avium
2015HondaCln547	2015	AM-SAMOA	Clinical	Positive	Mycobacterium-porcinum
2015HondaCln548	2015	POHNPEI	Clinical	Positive	Mycobacterium-avium
2015HondaCln549	2015	GUAM	Clinical	Positive	Mycobacterium-lentiflavum
2015HondaCln550	2015	EBEYE	Clinical	Positive	Mycobacterium-chimaera
2015HondaCln551	2015	CHUUK	Clinical	Positive	Mycobacterium-kubicae
2015HondaCln552	2015	GUAM	Clinical	Positive	Mycobacterium-abscessus
2015HondaCln553	2015	CHUUK	Clinical	Positive	Mycobacterium-chimaera
2015HondaCln554	2015	CHUUK	Clinical	Positive	Mycobacterium-abscessus
2015HondaCln555	2015	MAJURO	Clinical	Positive	Mycobacterium-timonense
2015HondaCln556	2015	EBEYE	Clinical	Positive	Mycobacterium-chimaera
2015HondaCln557	2015	EBEYE	Clinical	Positive	Mycobacterium-fortuitum
2015HondaCln558	2015	CHUUK	Clinical	Positive	Mycobacterium-abscessus
2015HondaCln559	2015	EBEYE	Clinical	Positive	Mycobacterium-fortuitum
2015HondaCln560	2015	MAJURO	Clinical	Positive	Mycobacterium-fortuitum
2015HondaCln561	2015	MAJURO	Clinical	Positive	Mycobacterium-chimaera
2015HondaCln562	2015	CHUUK	Clinical	Positive	Mycobacterium-chimaera
2015HondaCln563	2015	EBEYE	Clinical	Positive	Mycobacterium-timonense
2015HondaCln564	2015	POHNPEI	Clinical	Positive	Mycobacterium-timonense
2015HondaCln565	2015	EBEYE	Clinical	Positive	Mycobacterium-avium
2015HondaCln566	2015	EBEYE	Clinical	Positive	Mycobacterium-paragordonae
2015HondaCln567	2015	CNMI	Clinical	Positive	Mycobacterium-kubicae
2015HondaCln568	2015	CHUUK	Clinical	Positive	Mycobacterium-avium
2015HondaCln569	2015	MAJURO	Clinical	Positive	Mycobacterium-avium
2015HondaCln570	2015	EBEYE	Clinical	Positive	Mycobacterium-yongonense
2015HondaCln571	2015	EBEYE	Clinical	Positive	Mycobacterium-fortuitum
2015HondaCln572	2015	CNMI	Clinical	Positive	Mycobacterium-marseillense
2015HondaCln573	2015	PALAU	Clinical	Positive	Mycobacterium-gordonae
2015HondaCln574	2015	CHUUK	Clinical	Positive	Mycobacterium-gordonae
2015HondaCln575	2015	PALAU	Clinical	Positive	Mycobacterium-avium
2015HondaCln576	2015	CNMI	Clinical	Positive	Mycobacterium-fortuitum
2015HondaCln577	2015	MAJURO	Clinical	Positive	Mycobacterium-kubicae
2015HondaCln578	2015	CHUUK	Clinical	Positive	Mycobacterium-abscessus
2015HondaCln579	2015	POHNPEI	Clinical	Positive	Mycobacterium-timonense
2016HondaCln01	2016	OAHU	Clinical	Positive	Mycobacterium-chimaera
2016HondaCln02	2016	OAHU	Clinical	Positive	Mycobacterium-intracellulare
2016HondaCln03	2016	OAHU	Clinical	Positive	Mycobacterium-intracellulare
2016HondaCln04	2016	Unknown	Clinical	Positive	Mycobacterium-avium
2016HondaCln05	2016	Unknown	Clinical	Positive	Mycobacterium-abscessus
2016HondaCln06	2016	Unknown	Clinical	Positive	Mycobacterium-intracellulare
2016HondaCln07	2016	Unknown	Clinical	Positive	Mycobacterium-chimaera
2016HondaCln08	2016	Unknown	Clinical	Positive	Mycobacterium-chimaera
2016HondaCln09	2016	Unknown	Clinical	Positive	Mycobacterium-abscessus
2016HondaCln10	2016	Unknown	Clinical	Positive	Mycobacterium-chimaera
2016HondaCln11	2016	Unknown	Clinical	Positive	Mycobacterium-avium
