# Supplementary material for: Novel Hawai’i and Pacific Island circulating clusters of Mycobacterium intracellulare subsp. chimaera
Source: Appl Environ Microbiol. 2026 Jun 10;92(7):e00269-26. doi: 10.1128/aem.00269-26 (PMC13390491; doi:10.1128/aem.00269-26)
Supplement: Table S2 — ENV NTM species by rpoB. [file aem.00269-26-s0004.xlsx]

## Sheet: Sheet1
Table S2: Environmental NTM species identified by rpoB gene sequencing from Hawai’i by niche
	Built						Natural			Total Environmental Samples
Species	Dust	Soil	Showerhead	Sink	Other biofilm	Water filter	Soil	Water biofilm	Water filter
Mycobacterium porcinum	3	15	38	29	7		1	3	1	97
Mycobacterium chelonae	1	5	16	32	17			8		79
Mycobacterium abscessus*	1	22	13	20	10		7	2	1	76
Mycobacterium chimaera*		3	24	14	11		2	2		56
Mycobacterium gordonae			3	19	7					29
Mycobacterium iranicum		2	8	5	5		2			22
Mycobacterium mucogenicum	1	3	4	6	3				2	19
Mycobacterium gallinarum	1	16								17
Mycobacterium phociacum			5	7	3			1		16
Mycobacterium neoaurum	3	9		1	2					15
Mycobacterium paragordonae		1	2	10	2					15
Mycobacterium peregrinum		8	1	4	2					15
Mycobacterium flavescens	3	11								14
Mycobacterium rhodesiae	2	7			1		2			12
Mycobacterium fortuitum		3	2	5	1					11
Mycobacterium litorale	4	5					2			11
Mycobacterium avium*	1		2	2	1			4		10
Mycobacterium timonense		4	2	1	2			1		10
Mycobacterium septicum		4			1		4			9
Mycobacterium stomatepiae			1			1			7	9
Mycobacterium conceptionense	2	2	1	2	1					8
Mycobacterium florentinum							4	2	2	8
Mycobacterium monacense	2	6								8
Mycobacterium wolinkskyi		7			1					8
Mycobacterium boenickei		6					1			7
Mycobacterium gilvum				7						7
Mycobacterium moriokaense		7								7
Mycobacterium frederiksbergense	1	3		1			1			6
Mycobacterium immunogenum	2		1	2	1					6
Mycobacterium bacteremicum		4					1			5
Mycobacterium grossiae	1	1		1	1				1	5
Mycobacterium vanbaalenii	2	1			1		1			5
Mycobacterium intracellulare*			1		1			1	1	4
Mycobacterium arceuilense		3	1							4
Mycobacterium fluoranthenivorans		1		1			2			4
Mycobacterium lentiflavum				2	1				1	4
Mycobacterium canariasense		2	1							3
Mycobacterium marseillense	1	2								3
Mycobacterium paraffinicum		1	2							3
Mycobacterium poriferae	1	2								3
Mycobacterium ratisbonense				3						3
Mycobacterium alvei		2								2
Mycobacterium barrassiae		2								2
Mycobacterium chubuense	1				1					2
Mycobacterium farcinogenes		1					1			2
Mycobacterium gadium		1			1					2
Mycobacterium goodii		2								2
Mycobacterium jacuzzii		2								2
Mycobacterium llatzerense				1	1					2
Mycobacterium malmesburyense	2									2
Mycobacterium rutilum		2								2
Mycobacterium senegalense			1	1						2
Mycobacterium smegmatis	1	1								2
Mycobacterium triplex									2	2
Mycobacterium yongonense							2			2
Mycobacterium arabiense		1								1
Mycobacterium arupense				1						1
Mycobacterium asiaticum	1									1
Mycobacterium aurum		1								1
Mycobacterium chitae	1									1
Mycobacterium colombiense					1					1
Mycobacterium franklinii								1		1
Mycobacterium genavense									1	1
Mycobacterium indicus					1					1
Mycobacterium insubricum	1									1
Mycobacterium madagascariense		1								1
Mycobacterium mageritense		1								1
Mycobacterium murale		1								1
Mycobacterium parmense									1	1
Mycobacterium psychotolerans								1		1
Mycobacterium sediminis		1								1
Mycobacterium setense				1						1
Mycobacterium tokaiense		1								1
Mycobacterium vaccae		1								1
* Lung-relevant NTM
