# Supplementary material for: Novel Hawai’i and Pacific Island circulating clusters of Mycobacterium intracellulare subsp. chimaera
Source: Appl Environ Microbiol. 2026 Jun 10;92(7):e00269-26. doi: 10.1128/aem.00269-26 (PMC13390491; doi:10.1128/aem.00269-26)
Supplement: Table S3 — Environmental samples from which more than one species were recovered and identified. [file aem.00269-26-s0005.xlsx]

## Sheet: Sheet1
Table S3: Environmental samples from which more than 1 species were recovered and identified
	Built						Natural			Total Environmental Samples
Number of species	Dust	Soil	Showerhead	Sink	Other biofilm	Water filter	Soil	Water biofilm	Water filter
1 species	21	105	72	111	47	1	27	18	15	417
2 species	3	26	22	22	15		3	4	1	96
3 species	4	7	3	6	2				1	23
4 species		1	1		1					3
5 species		1		1						2
