# Supplementary material for: Novel Hawai’i and Pacific Island circulating clusters of Mycobacterium intracellulare subsp. chimaera
Source: Appl Environ Microbiol. 2026 Jun 10;92(7):e00269-26. doi: 10.1128/aem.00269-26 (PMC13390491; doi:10.1128/aem.00269-26)
Supplement: Table S4 — SRA accession numbers. [file aem.00269-26-s0006.xlsx]

## Sheet: Sheet1
Table S4: This table shows the SRA accessions and metadata about the isolates that were whole genome sequenced and analyzed in this study. a) PCC designation is only relevant for Mycobacterium intracellulare subsp. chimaera isolates; values for Mycobacteroides abscessus are intentionally left blank.
accession	sample_name	organism	isolation source	location	PCC designationa
SRR38286626	HONDA000031	Mycobacteroides abscessus subsp. abscessus	environmental	USA:Hawaii
SRR38286625	HONDA000032	Mycobacteroides abscessus subsp. abscessus	environmental	USA:Hawaii
SRR38286632	HONDA000033	Mycobacteroides abscessus subsp. abscessus	environmental	USA:Hawaii
SRR38286539	HONDA000034	Mycobacteroides abscessus subsp. abscessus	environmental	USA:Hawaii
SRR38286528	HONDA000035	Mycobacteroides abscessus subsp. abscessus	environmental	USA:Hawaii
SRR38286517	HONDA000036	Mycobacteroides abscessus subsp. abscessus	environmental	USA:Hawaii
SRR38286506	HONDA000037	Mycobacteroides abscessus subsp. abscessus	environmental	USA:Hawaii
SRR38286495	HONDA000038	Mycobacteroides abscessus subsp. abscessus	environmental	USA:Hawaii
SRR38286484	HONDA000039	Mycobacteroides abscessus subsp. abscessus	environmental	USA:Hawaii
SRR38286555	HONDA000040	Mycobacteroides abscessus subsp. abscessus	environmental	USA:Hawaii
SRR38286624	HONDA000041	Mycobacteroides abscessus subsp. abscessus	environmental	USA:Hawaii
SRR38286613	HONDA000042	Mycobacteroides abscessus subsp. abscessus	environmental	USA:Hawaii
SRR38286602	HONDA000043	Mycobacteroides abscessus subsp. abscessus	environmental	USA:Hawaii
SRR38286591	HONDA000044	Mycobacteroides abscessus subsp. abscessus	environmental	USA:Hawaii
SRR38286580	HONDA000045	Mycobacteroides abscessus subsp. abscessus	environmental	USA:Hawaii
SRR38286569	HONDA000046	Mycobacteroides abscessus subsp. abscessus	environmental	USA:Hawaii
SRR38286654	HONDA000047	Mycobacteroides abscessus subsp. abscessus	environmental	USA:Hawaii
SRR38286643	HONDA000048	Mycobacteroides abscessus subsp. abscessus	environmental	USA:Hawaii
SRR38286634	HONDA000049	Mycobacteroides abscessus subsp. abscessus	environmental	USA:Hawaii
SRR38286633	HONDA000050	Mycobacteroides abscessus subsp. abscessus	environmental	USA:Hawaii
SRR38286631	HONDA000051	Mycobacteroides abscessus subsp. abscessus	environmental	USA:Hawaii
SRR38286630	HONDA000052	Mycobacteroides abscessus subsp. abscessus	environmental	USA:Hawaii
SRR38286629	HONDA000053	Mycobacteroides abscessus subsp. abscessus	environmental	USA:Hawaii
SRR38286628	HONDA000054	Mycobacteroides abscessus subsp. abscessus	environmental	USA:Hawaii
SRR38286627	HONDA000055	Mycobacteroides abscessus subsp. abscessus	environmental	USA:Hawaii
SRR38286544	HONDA000056	Mycobacteroides abscessus subsp. abscessus	environmental	USA:Hawaii
SRR38286543	HONDA000057	Mycobacteroides abscessus subsp. abscessus	environmental	USA:Hawaii
SRR38286542	HONDA000058	Mycobacteroides abscessus subsp. abscessus	environmental	USA:Hawaii
SRR38286541	HONDA000059	Mycobacteroides abscessus subsp. abscessus	environmental	USA:Hawaii
SRR38286540	HONDA000060	Mycobacteroides abscessus subsp. abscessus	environmental	USA:Hawaii
SRR38286538	HONDA000061	Mycobacteroides abscessus subsp. abscessus	environmental	USA:Hawaii
SRR38286537	HONDA000062	Mycobacteroides abscessus subsp. abscessus	environmental	USA:Hawaii
SRR38286536	HONDA000063	Mycobacteroides abscessus subsp. abscessus	clinical	USA:Hawaii
SRR38286535	HONDA000064	Mycobacteroides abscessus subsp. abscessus	clinical	USA:Hawaii
SRR38286534	HONDA000065	Mycobacteroides abscessus subsp. abscessus	clinical	USA:Hawaii
SRR38286533	HONDA000066	Mycobacteroides abscessus subsp. abscessus	clinical	USA:Hawaii
SRR38286532	HONDA000067	Mycobacteroides abscessus subsp. abscessus	clinical	USA:Hawaii
SRR38286531	HONDA000068	Mycobacteroides abscessus subsp. abscessus	clinical	USA:Hawaii
SRR38286530	HONDA000069	Mycobacteroides abscessus subsp. abscessus	clinical	USA:Hawaii
SRR38286529	HONDA000070	Mycobacteroides abscessus subsp. abscessus	clinical	USA:Hawaii
SRR38286527	HONDA000071	Mycobacteroides abscessus subsp. abscessus	clinical	USA:Hawaii
SRR38286526	HONDA000072	Mycobacteroides abscessus subsp. abscessus	clinical	USA:Hawaii
SRR38286525	HONDA000073	Mycobacteroides abscessus subsp. abscessus	clinical	USA:Hawaii
SRR38286524	HONDA000074	Mycobacteroides abscessus subsp. abscessus	clinical	USA:Hawaii
SRR38286523	HONDA000075	Mycobacteroides abscessus subsp. abscessus	clinical	USA:Hawaii
SRR38286522	HONDA000076	Mycobacteroides abscessus subsp. abscessus	clinical	USA:Hawaii
SRR38286521	HONDA000077	Mycobacteroides abscessus subsp. abscessus	clinical	USA:Hawaii
SRR38286520	HONDA000078	Mycobacteroides abscessus subsp. abscessus	clinical	USA:Hawaii
SRR38286519	HONDA000079	Mycobacteroides abscessus subsp. abscessus	clinical	USA:Hawaii
SRR38286518	HONDA000080	Mycobacteroides abscessus subsp. abscessus	clinical	USA:Hawaii
SRR38286516	HONDA000081	Mycobacteroides abscessus subsp. abscessus	clinical	USA:Hawaii
SRR38286515	HONDA000082	Mycobacteroides abscessus subsp. abscessus	clinical	USA:Hawaii
SRR38286514	HONDA000083	Mycobacteroides abscessus subsp. abscessus	clinical	USA:Hawaii
SRR38286513	HONDA000084	Mycobacteroides abscessus subsp. abscessus	clinical	USA:Hawaii
SRR38286512	HONDA000085	Mycobacteroides abscessus subsp. abscessus	clinical	USA:Hawaii
SRR38286511	HONDA000086	Mycobacteroides abscessus subsp. abscessus	clinical	USA:Hawaii
SRR38286510	HONDA000087	Mycobacteroides abscessus subsp. abscessus	clinical	Guam
SRR38286509	HONDA000088	Mycobacteroides abscessus subsp. abscessus	clinical	USA:Hawaii
SRR38286508	HONDA000089	Mycobacteroides abscessus subsp. abscessus	clinical	USA:Hawaii
SRR38286507	HONDA000090	Mycobacteroides abscessus subsp. abscessus	clinical	USA:Hawaii
SRR38286505	HONDA000091	Mycobacteroides abscessus subsp. abscessus	clinical	USA:Hawaii
SRR38286504	HONDA000092	Mycobacteroides abscessus subsp. abscessus	clinical	USA:Hawaii
SRR38286503	HONDA000093	Mycobacteroides abscessus subsp. abscessus	clinical	USA:Hawaii
SRR38286502	HONDA000094	Mycobacteroides abscessus subsp. abscessus	clinical	USA:Hawaii
SRR38286501	HONDA000095	Mycobacteroides abscessus subsp. abscessus	clinical	Guam
SRR38286500	HONDA000096	Mycobacteroides abscessus subsp. abscessus	environmental	USA:Hawaii
SRR38286499	HONDA000097	Mycobacteroides abscessus subsp. abscessus	environmental	USA:Hawaii
SRR38286498	HONDA000098	Mycobacteroides abscessus subsp. abscessus	clinical	USA:Hawaii
SRR38286497	HONDA000099	Mycobacteroides abscessus subsp. abscessus	clinical	USA:Hawaii
SRR38286496	HONDA000100	Mycobacteroides abscessus subsp. abscessus	clinical	USA:Hawaii
SRR38286494	HONDA000101	Mycobacteroides abscessus subsp. abscessus	clinical	USA:Hawaii
SRR38286493	HONDA000102	Mycobacteroides abscessus subsp. abscessus	clinical	USA:Hawaii
SRR38286492	HONDA000103	Mycobacteroides abscessus subsp. abscessus	clinical	USA:Hawaii
SRR38286491	HONDA000104	Mycobacteroides abscessus subsp. abscessus	clinical	USA:Hawaii
SRR38286490	HONDA000105	Mycobacteroides abscessus subsp. abscessus	clinical	USA:Hawaii
SRR38286489	HONDA000106	Mycobacteroides abscessus subsp. abscessus	clinical	USA:Hawaii
SRR38286488	HONDA000107	Mycobacteroides abscessus subsp. abscessus	clinical	USA:Hawaii
SRR38286487	HONDA000108	Mycobacteroides abscessus subsp. abscessus	clinical	USA:Hawaii
SRR38286486	HONDA000109	Mycobacteroides abscessus subsp. abscessus	clinical	USA:Hawaii
SRR38286485	HONDA000110	Mycobacteroides abscessus subsp. abscessus	clinical	USA:Hawaii
SRR38286483	HONDA000111	Mycobacteroides abscessus subsp. massiliense	environmental	USA:Hawaii
SRR38286482	HONDA000112	Mycobacteroides abscessus subsp. massiliense	environmental	USA:Hawaii
SRR38286481	HONDA000113	Mycobacteroides abscessus subsp. massiliense	clinical	Guam
SRR38286562	HONDA000114	Mycobacteroides abscessus subsp. massiliense	clinical	USA:Hawaii
SRR38286561	HONDA000115	Mycobacteroides abscessus subsp. massiliense	clinical	Guam
SRR38286560	HONDA000116	Mycobacteroides abscessus subsp. massiliense	clinical	Micronesia,Federated States of:Chuuk
SRR38286559	HONDA000117	Mycobacterium intracellulare subsp. chimaera	environmental	USA:Hawaii	PCC2
SRR38286558	HONDA000118	Mycobacterium intracellulare subsp. chimaera	environmental	USA:Hawaii	PCC2
SRR38286557	HONDA000119	Mycobacterium intracellulare subsp. chimaera	environmental	USA:Hawaii	PCC1
SRR38286556	HONDA000120	Mycobacterium intracellulare subsp. chimaera	environmental	USA:Hawaii	PCC1
SRR38286554	HONDA000121	Mycobacterium intracellulare subsp. chimaera	environmental	USA:Hawaii	PCC1
SRR38286553	HONDA000122	Mycobacterium intracellulare subsp. chimaera	environmental	USA:Hawaii	PCC1
SRR38286552	HONDA000123	Mycobacterium intracellulare subsp. chimaera	environmental	USA:Hawaii	PCC2
SRR38286551	HONDA000124	Mycobacterium intracellulare subsp. chimaera	environmental	USA:Hawaii	PCC1
SRR38286550	HONDA000125	Mycobacterium intracellulare subsp. chimaera	environmental	USA:Hawaii	ungrouped
SRR38286549	HONDA000126	Mycobacterium intracellulare subsp. chimaera	environmental	USA:Hawaii	ungrouped
SRR38286548	HONDA000127	Mycobacterium intracellulare subsp. chimaera	environmental	USA:Hawaii	PCC1
SRR38286547	HONDA000128	Mycobacterium intracellulare subsp. chimaera	environmental	USA:Hawaii	PCC1
SRR38286546	HONDA000129	Mycobacterium intracellulare subsp. chimaera	environmental	USA:Hawaii	PCC1
SRR38286545	HONDA000130	Mycobacterium intracellulare subsp. chimaera	environmental	USA:Hawaii	PCC1
SRR38286623	HONDA000131	Mycobacterium intracellulare subsp. chimaera	environmental	USA:Hawaii	PCC2
SRR38286622	HONDA000132	Mycobacterium intracellulare subsp. chimaera	environmental	USA:Hawaii	PCC1
SRR38286621	HONDA000133	Mycobacterium intracellulare subsp. chimaera	environmental	USA:Hawaii	PCC1
SRR38286620	HONDA000134	Mycobacterium intracellulare subsp. chimaera	environmental	USA:Hawaii	PCC1
SRR38286619	HONDA000135	Mycobacterium intracellulare subsp. chimaera	environmental	USA:Hawaii	PCC1
SRR38286618	HONDA000136	Mycobacterium intracellulare subsp. chimaera	environmental	USA:Hawaii	PCC1
SRR38286617	HONDA000137	Mycobacterium intracellulare subsp. chimaera	environmental	USA:Hawaii	PCC2
SRR38286616	HONDA000138	Mycobacterium intracellulare subsp. chimaera	environmental	USA:Hawaii	PCC2
SRR38286615	HONDA000139	Mycobacterium intracellulare subsp. chimaera	environmental	USA:Hawaii	PCC1
SRR38286614	HONDA000140	Mycobacterium intracellulare subsp. chimaera	environmental	USA:Hawaii	PCC2
SRR38286612	HONDA000141	Mycobacterium intracellulare subsp. chimaera	environmental	USA:Hawaii	PCC1
SRR38286611	HONDA000142	Mycobacterium intracellulare subsp. chimaera	clinical	Guam	PCC2
SRR38286610	HONDA000143	Mycobacterium intracellulare subsp. chimaera	clinical	USA:Hawaii	PCC2
SRR38286609	HONDA000144	Mycobacterium intracellulare subsp. chimaera	clinical	USA:Hawaii	PCC1
SRR38286608	HONDA000145	Mycobacterium intracellulare subsp. chimaera	clinical	USA:Hawaii	PCC2
SRR38286607	HONDA000146	Mycobacterium intracellulare subsp. chimaera	clinical	USA:Hawaii	PCC1
SRR38286606	HONDA000147	Mycobacterium intracellulare subsp. chimaera	clinical	USA:Hawaii	PCC2
SRR38286605	HONDA000148	Mycobacterium intracellulare subsp. chimaera	clinical	USA:Hawaii	PCC1
SRR38286604	HONDA000149	Mycobacterium intracellulare subsp. chimaera	clinical	USA:Hawaii	ungrouped
SRR38286603	HONDA000150	Mycobacterium intracellulare subsp. chimaera	clinical	USA:Hawaii	PCC2
SRR38286601	HONDA000151	Mycobacterium intracellulare subsp. chimaera	clinical	USA:Hawaii	PCC2
SRR38286600	HONDA000152	Mycobacterium intracellulare subsp. chimaera	clinical	USA:Hawaii	PCC1
SRR38286599	HONDA000153	Mycobacterium intracellulare subsp. chimaera	clinical	USA:Hawaii	PCC2
SRR38286598	HONDA000154	Mycobacterium intracellulare subsp. chimaera	clinical	USA:Hawaii	ungrouped
SRR38286597	HONDA000155	Mycobacterium intracellulare subsp. chimaera	clinical	USA:Hawaii	PCC2
SRR38286596	HONDA000156	Mycobacterium intracellulare subsp. chimaera	clinical	USA:Hawaii	PCC2
SRR38286595	HONDA000157	Mycobacterium intracellulare subsp. chimaera	clinical	USA:Hawaii	PCC1
SRR38286594	HONDA000158	Mycobacterium intracellulare subsp. chimaera	clinical	USA:Hawaii	PCC1
SRR38286593	HONDA000159	Mycobacterium intracellulare subsp. chimaera	clinical	USA:Hawaii	ungrouped
SRR38286592	HONDA000160	Mycobacterium intracellulare subsp. chimaera	clinical	Marshall Islands:Ebeye	PCC2
SRR38286590	HONDA000161	Mycobacterium intracellulare subsp. chimaera	clinical	Micronesia,Federated States of:Chuuk	ungrouped
SRR38286589	HONDA000162	Mycobacterium intracellulare subsp. chimaera	clinical	Marshall Islands:Majuro	ungrouped
SRR38286588	HONDA000163	Mycobacterium intracellulare subsp. chimaera	clinical	Northern Mariana Islands	ungrouped
SRR38286587	HONDA000164	Mycobacterium intracellulare subsp. chimaera	clinical	USA:Hawaii	PCC2
SRR38286586	HONDA000165	Mycobacterium intracellulare subsp. chimaera	environmental	USA:Hawaii	PCC1
SRR38286585	HONDA000166	Mycobacterium intracellulare subsp. chimaera	environmental	USA:Hawaii	PCC1
SRR38286584	HONDA000167	Mycobacterium intracellulare subsp. chimaera	environmental	USA:Hawaii	PCC2
SRR38286583	HONDA000168	Mycobacterium intracellulare subsp. chimaera	environmental	USA:Hawaii	PCC2
SRR38286582	HONDA000169	Mycobacterium intracellulare subsp. chimaera	environmental	USA:Hawaii	PCC2
SRR38286581	HONDA000170	Mycobacterium intracellulare subsp. chimaera	environmental	USA:Hawaii	PCC2
SRR38286579	HONDA000171	Mycobacterium intracellulare subsp. chimaera	environmental	USA:Hawaii	PCC2
SRR38286578	HONDA000172	Mycobacterium intracellulare subsp. chimaera	environmental	USA:Hawaii	PCC1
SRR38286577	HONDA000173	Mycobacterium intracellulare subsp. chimaera	environmental	USA:Hawaii	PCC1
SRR38286576	HONDA000174	Mycobacterium intracellulare subsp. chimaera	environmental	USA:Hawaii	PCC2
SRR38286575	HONDA000175	Mycobacterium intracellulare subsp. chimaera	environmental	USA:Hawaii	PCC1
SRR38286574	HONDA000176	Mycobacterium intracellulare subsp. chimaera	environmental	USA:Hawaii	PCC1
SRR38286573	HONDA000177	Mycobacterium intracellulare subsp. chimaera	environmental	USA:Hawaii	PCC1
SRR38286572	HONDA000178	Mycobacterium intracellulare subsp. chimaera	environmental	USA:Hawaii	PCC1
SRR38286571	HONDA000179	Mycobacterium intracellulare subsp. chimaera	clinical	USA:Hawaii	PCC2
SRR38286570	HONDA000180	Mycobacterium intracellulare subsp. chimaera	clinical	USA:Hawaii	PCC1
SRR38286568	HONDA000181	Mycobacterium intracellulare subsp. chimaera	clinical	USA:Hawaii	PCC2
SRR38286567	HONDA000182	Mycobacterium intracellulare subsp. chimaera	clinical	USA:Hawaii	PCC1
SRR38286566	HONDA000183	Mycobacterium intracellulare subsp. chimaera	clinical	USA:Hawaii	PCC2
SRR38286565	HONDA000184	Mycobacterium intracellulare subsp. chimaera	clinical	USA:Hawaii	PCC2
SRR38286564	HONDA000185	Mycobacterium intracellulare subsp. chimaera	clinical	USA:Hawaii	PCC2
SRR38286563	HONDA000186	Mycobacterium intracellulare subsp. chimaera	clinical	USA:Hawaii	PCC1
SRR38286658	HONDA000187	Mycobacterium intracellulare subsp. chimaera	clinical	USA:Hawaii	PCC1
SRR38286657	HONDA000188	Mycobacterium intracellulare subsp. chimaera	clinical	USA:Hawaii	PCC2
SRR38286656	HONDA000189	Mycobacterium intracellulare subsp. chimaera	clinical	USA:Hawaii	PCC2
SRR38286655	HONDA000190	Mycobacterium intracellulare subsp. chimaera	clinical	USA:Hawaii	ungrouped
SRR38286653	HONDA000191	Mycobacterium intracellulare subsp. chimaera	clinical	USA:Hawaii	PCC2
SRR38286652	HONDA000192	Mycobacterium intracellulare subsp. chimaera	clinical	USA:Hawaii	PCC2
SRR38286651	HONDA000193	Mycobacterium intracellulare subsp. chimaera	clinical	USA:Hawaii	PCC2
SRR38286650	HONDA000194	Mycobacterium intracellulare subsp. chimaera	clinical	USA:Hawaii	PCC1
SRR38286649	HONDA000195	Mycobacterium intracellulare subsp. chimaera	clinical	USA:Hawaii	ungrouped
SRR38286648	HONDA000196	Mycobacterium intracellulare subsp. chimaera	clinical	USA:Hawaii	PCC2
SRR38286647	HONDA000197	Mycobacterium intracellulare subsp. chimaera	clinical	USA:Hawaii	PCC2
SRR38286646	HONDA000198	Mycobacterium intracellulare subsp. chimaera	clinical	USA:Hawaii	PCC1
SRR38286645	HONDA000199	Mycobacterium intracellulare subsp. chimaera	clinical	USA:Hawaii	PCC2
SRR38286644	HONDA000200	Mycobacterium intracellulare subsp. chimaera	clinical	USA:Hawaii	PCC2
SRR38286642	HONDA000201	Mycobacterium intracellulare subsp. chimaera	clinical	USA:Hawaii	PCC2
SRR38286641	HONDA000202	Mycobacterium intracellulare subsp. chimaera	clinical	USA:Hawaii	PCC1
SRR38286640	HONDA000203	Mycobacterium intracellulare subsp. chimaera	clinical	USA:Hawaii	PCC2
SRR38286639	HONDA000204	Mycobacterium intracellulare subsp. chimaera	clinical	Guam	PCC2
SRR38286638	HONDA000205	Mycobacterium intracellulare subsp. chimaera	clinical	USA:Hawaii	PCC1
SRR38286637	HONDA000206	Mycobacterium intracellulare subsp. chimaera	clinical	USA:Hawaii	PCC1
SRR38286636	HONDA000207	Mycobacterium intracellulare subsp. chimaera	clinical	American Samoa	ungrouped
SRR38286635	HONDA000208	Mycobacterium intracellulare subsp. chimaera	clinical	American Samoa	ungrouped
